# Supplementary material for: Considering the influence of land use/land cover on estuarine biotic richness with Bayesian hierarchical models
Source: Ecol Appl. 2022 Jul 14;32(7):e2675. doi: 10.1002/eap.2675 (PMC9786285; doi:10.1002/eap.2675)
Supplement: Supplementary file 2 — Data S1 [file EAP-32-e2675-s001.zip]

Archive with 59 entries (41 files):
- DataS1/.Rproj.user/
- DataS1/.Rproj.user/E560A429/
- DataS1/.Rproj.user/E560A429/ctx/
- DataS1/.Rproj.user/E560A429/explorer-cache/
- DataS1/.Rproj.user/E560A429/pcs/
- DataS1/.Rproj.user/E560A429/pcs/debug-breakpoints.pper
- DataS1/.Rproj.user/E560A429/pcs/files-pane.pper
- DataS1/.Rproj.user/E560A429/pcs/packages-pane.pper
- DataS1/.Rproj.user/E560A429/pcs/source-pane.pper
- DataS1/.Rproj.user/E560A429/pcs/windowlayoutstate.pper
- DataS1/.Rproj.user/E560A429/pcs/workbench-pane.pper
- DataS1/.Rproj.user/E560A429/presentation/
- DataS1/.Rproj.user/E560A429/profiles-cache/
- DataS1/.Rproj.user/E560A429/rmd-outputs
- DataS1/.Rproj.user/E560A429/saved_source_markers
- DataS1/.Rproj.user/E560A429/sources/
- DataS1/.Rproj.user/E560A429/sources/per/
- DataS1/.Rproj.user/E560A429/sources/per/t/
- DataS1/.Rproj.user/E560A429/sources/per/t/3E678071
- DataS1/.Rproj.user/E560A429/sources/per/t/3E678071-contents
- DataS1/.Rproj.user/E560A429/sources/per/t/A9E71AC6
- DataS1/.Rproj.user/E560A429/sources/per/t/A9E71AC6-contents
- DataS1/.Rproj.user/E560A429/sources/per/u/
- DataS1/.Rproj.user/E560A429/sources/prop/
- DataS1/.Rproj.user/E560A429/sources/prop/1CFE95B1
- DataS1/.Rproj.user/E560A429/sources/prop/29F927C1
- DataS1/.Rproj.user/E560A429/sources/prop/5BF0D1E4
- DataS1/.Rproj.user/E560A429/sources/prop/5D3515A2
- DataS1/.Rproj.user/E560A429/sources/prop/6E6BC84D
- DataS1/.Rproj.user/E560A429/sources/prop/74FEA71
- DataS1/.Rproj.user/E560A429/sources/prop/95A3DF18
- DataS1/.Rproj.user/E560A429/sources/prop/96CAE938
- DataS1/.Rproj.user/E560A429/sources/prop/A8F61E5
- DataS1/.Rproj.user/E560A429/sources/prop/AA691CCE
- DataS1/.Rproj.user/E560A429/sources/prop/BF6D6A08
- DataS1/.Rproj.user/E560A429/sources/prop/F4D674E2
- DataS1/.Rproj.user/E560A429/sources/prop/F7F39F52
- DataS1/.Rproj.user/E560A429/sources/prop/INDEX
- DataS1/.Rproj.user/E560A429/viewer-cache/
- DataS1/.Rproj.user/shared/
- DataS1/.Rproj.user/shared/notebooks/
- DataS1/.Rproj.user/shared/notebooks/patch-chunk-names
- DataS1/.Rproj.user/shared/notebooks/paths
- DataS1/~$pendixS1.docx
- DataS1/~WRL2563.tmp
- DataS1/Data/
- DataS1/Data/trawl_estuary_data.csv
- DataS1/Data/trawl_estuary_holdout.csv
- DataS1/DataS1.Rproj
- DataS1/JAGS/
- DataS1/JAGS/Forage_Finfish_Model.txt
- DataS1/JAGS/Pelagic_Model.txt
- DataS1/JAGS/Shrimp_Model.txt
- DataS1/R/
- DataS1/R/Bayesian_Hierarchical_models.R
- DataS1/R/Pelagic Replacement.R
- DataS1/R/Posterior_Predictive_Checks.R
- DataS1/README.txt
- MetadataS1.pdf
