# Supplementary material for: Considering the influence of land use/land cover on estuarine biotic richness with Bayesian hierarchical models
Source: Ecol Appl. 2022 Jul 14;32(7):e2675. doi: 10.1002/eap.2675 (PMC9786285; doi:10.1002/eap.2675)
Supplement: Supplementary file 2 — Data S1 [file EAP-32-e2675-s001.zip › DataS1/Data/trawl_estuary_data.csv]

NFHPSample	Estuary	NFHPSite	Program	State	Latitude.y	Longitude.y	YYYY	MM	DD	Temperature_Mean	Salinity_Mean	Spp_Count_Pelagic	Spp_Count_Shrimp	Spp_Count_Forage_Finfish	Developed	Palustrine_Wetland	Estuarine_Wetland	Barren	Cultivated_Cropland	Forest
57	West Mississippi Sound	1L	LA	LA	30.10611	-89.69222	2002	10	8	0.329609457905496	-0.278234300822153	0	0	2	-0.0760610022873849	0.347396751440327	-0.0839540434688467	-0.0526559449460911	-0.248785049242233	0.294702824634343
80	West Mississippi Sound	1L	LA	LA	30.10611	-89.69222	2005	6	24	0.487659338906095	-0.278234300822153	0	0	2	-0.0760610022873849	0.347396751440327	-0.0839540434688467	-0.0526559449460911	-0.248785049242233	0.294702824634343
95	West Mississippi Sound	1L	LA	LA	30.10611	-89.69222	2006	6	12	0.487659338906095	0.127663965999864	0	1	1	-0.0760610022873849	0.347396751440327	-0.0839540434688467	-0.0526559449460911	-0.248785049242233	0.294702824634343
115	West Mississippi Sound	1L	LA	LA	30.10611	-89.69222	2007	6	6	0.329609457905496	-0.045882146829308	0	1	2	-0.0760610022873849	0.347396751440327	-0.0839540434688467	-0.0526559449460911	-0.248785049242233	0.294702824634343
164	West Mississippi Sound	2L	LA	LA	30.18222	-89.71889	2001	12	10	-0.278623253241357	-0.152331471911801	0	0	3	-0.0760610022873849	0.347396751440327	-0.0839540434688467	-0.0526559449460911	-0.248785049242233	0.294702824634343
171	West Mississippi Sound	2L	LA	LA	30.18222	-89.71889	2002	4	16	0.0890816225444298	-0.278234300822153	0	0	4	-0.0760610022873849	0.347396751440327	-0.0839540434688467	-0.0526559449460911	-0.248785049242233	0.294702824634343
203	West Mississippi Sound	2L	LA	LA	30.18222	-89.71889	2005	4	25	-0.0473839084949479	-0.278234300822153	0	1	1	-0.0760610022873849	0.347396751440327	-0.0839540434688467	-0.0526559449460911	-0.248785049242233	0.294702824634343
205	West Mississippi Sound	2L	LA	LA	30.18222	-89.71889	2005	5	26	0.329609457905496	-0.152331471911801	0	1	2	-0.0760610022873849	0.347396751440327	-0.0839540434688467	-0.0526559449460911	-0.248785049242233	0.294702824634343
241	West Mississippi Sound	2L	LA	LA	30.18222	-89.71889	2007	6	7	0.272995703603227	-0.152331471911801	0	1	2	-0.0760610022873849	0.347396751440327	-0.0839540434688467	-0.0526559449460911	-0.248785049242233	0.294702824634343
246	West Mississippi Sound	2L	LA	LA	30.18222	-89.71889	2007	8	23	0.536846907539823	-0.045882146829308	0	0	1	-0.0760610022873849	0.347396751440327	-0.0839540434688467	-0.0526559449460911	-0.248785049242233	0.294702824634343
264	West Mississippi Sound	3L	LA	LA	30.085	-89.78556	2000	12	20	-1.49508867553506	0.0463284528134207	0	0	1	-0.0760610022873849	0.347396751440327	-0.0839540434688467	-0.0526559449460911	-0.248785049242233	0.294702824634343
284	West Mississippi Sound	3L	LA	LA	30.085	-89.78556	2001	10	3	0.0890816225444298	-0.432326909823466	0	0	1	-0.0760610022873849	0.347396751440327	-0.0839540434688467	-0.0526559449460911	-0.248785049242233	0.294702824634343
292	West Mississippi Sound	3L	LA	LA	30.085	-89.78556	2002	2	8	-1.01738055126069	-0.432326909823466	0	0	1	-0.0760610022873849	0.347396751440327	-0.0839540434688467	-0.0526559449460911	-0.248785049242233	0.294702824634343
311	West Mississippi Sound	3L	LA	LA	30.085	-89.78556	2003	1	8	-1.01738055126069	-0.910982272460352	0	0	3	-0.0760610022873849	0.347396751440327	-0.0839540434688467	-0.0526559449460911	-0.248785049242233	0.294702824634343
322	West Mississippi Sound	3L	LA	LA	30.085	-89.78556	2005	1	10	-0.552121348568758	-0.152331471911801	0	0	1	-0.0760610022873849	0.347396751440327	-0.0839540434688467	-0.0526559449460911	-0.248785049242233	0.294702824634343
355	West Mississippi Sound	3L	LA	LA	30.085	-89.78556	2006	11	10	-0.197517747687908	0.127663965999864	0	1	0	-0.0760610022873849	0.347396751440327	-0.0839540434688467	-0.0526559449460911	-0.248785049242233	0.294702824634343
360	West Mississippi Sound	3L	LA	LA	30.085	-89.78556	2007	3	23	-0.120573372240759	-0.278234300822153	0	0	2	-0.0760610022873849	0.347396751440327	-0.0839540434688467	-0.0526559449460911	-0.248785049242233	0.294702824634343
363	West Mississippi Sound	3L	LA	LA	30.085	-89.78556	2007	5	9	0.329609457905496	-0.278234300822153	0	0	2	-0.0760610022873849	0.347396751440327	-0.0839540434688467	-0.0526559449460911	-0.248785049242233	0.294702824634343
429	West Mississippi Sound	4L	LA	LA	30.01111	-89.53	2002	8	20	0.436804080893896	-0.910982272460352	0	0	1	-0.0760610022873849	0.347396751440327	-0.0839540434688467	-0.0526559449460911	-0.248785049242233	0.294702824634343
468	West Mississippi Sound	4L	LA	LA	30.01111	-89.53	2006	6	29	0.436804080893896	0.0463284528134207	0	2	4	-0.0760610022873849	0.347396751440327	-0.0839540434688467	-0.0526559449460911	-0.248785049242233	0.294702824634343
473	West Mississippi Sound	4L	LA	LA	30.01111	-89.53	2006	9	27	0.214161243578693	0.0463284528134207	0	1	1	-0.0760610022873849	0.347396751440327	-0.0839540434688467	-0.0526559449460911	-0.248785049242233	0.294702824634343
496	West Mississippi Sound	4L	LA	LA	30.01111	-89.53	2007	11	30	-0.552121348568758	-0.152331471911801	0	0	1	-0.0760610022873849	0.347396751440327	-0.0839540434688467	-0.0526559449460911	-0.248785049242233	0.294702824634343
702	Breton/Chandeleur Sound	7L	LA	LA	29.945	-89.44694	2001	5	5	0.132920774491704	-0.41986906309258	0	1	2	-0.304725246787904	-0.653240419033307	0.86044198081305	-0.975586649500231	-1.51133896032941	-1.2852501777306
736	Breton/Chandeleur Sound	7L	LA	LA	29.945	-89.44694	2002	9	19	0.44333511482657	-0.554831355907903	0	0	1	-0.304725246787904	-0.653240419033307	0.86044198081305	-0.975586649500231	-1.51133896032941	-1.2852501777306
769	Breton/Chandeleur Sound	7L	LA	LA	29.945	-89.44694	2006	5	5	0.132920774491704	-0.41986906309258	0	1	1	-0.304725246787904	-0.653240419033307	0.86044198081305	-0.975586649500231	-1.51133896032941	-1.2852501777306
846	West Mississippi Sound	8L	LA	LA	30.04278	-89.82167	2002	3	28	-0.278623253241357	-0.278234300822153	0	0	2	-0.0760610022873849	0.347396751440327	-0.0839540434688467	-0.0526559449460911	-0.248785049242233	0.294702824634343
857	West Mississippi Sound	8L	LA	LA	30.04278	-89.82167	2002	9	19	0.436804080893896	-0.432326909823466	0	0	1	-0.0760610022873849	0.347396751440327	-0.0839540434688467	-0.0526559449460911	-0.248785049242233	0.294702824634343
866	West Mississippi Sound	8L	LA	LA	30.04278	-89.82167	2003	3	24	-0.197517747687908	-0.910982272460352	0	0	2	-0.0760610022873849	0.347396751440327	-0.0839540434688467	-0.0526559449460911	-0.248785049242233	0.294702824634343
1957	West Mississippi Sound	37L	LA	LA	30.00083	-89.875	1992	9	2	0.487659338906095	0.200421061814733	0	2	1	-0.0760610022873849	0.347396751440327	-0.0839540434688467	-0.0526559449460911	-0.248785049242233	0.294702824634343
1975	West Mississippi Sound	37L	LA	LA	30.00083	-89.875	1993	5	10	0.272995703603227	-0.152331471911801	0	2	2	-0.0760610022873849	0.347396751440327	-0.0839540434688467	-0.0526559449460911	-0.248785049242233	0.294702824634343
2021	West Mississippi Sound	37L	LA	LA	30.00083	-89.875	1994	7	22	0.384164067833052	0.127663965999864	0	2	1	-0.0760610022873849	0.347396751440327	-0.0839540434688467	-0.0526559449460911	-0.248785049242233	0.294702824634343
2076	West Mississippi Sound	37L	LA	LA	30.00083	-89.875	1996	1	5	-1.49508867553506	-0.045882146829308	0	0	3	-0.0760610022873849	0.347396751440327	-0.0839540434688467	-0.0526559449460911	-0.248785049242233	0.294702824634343
2156	West Mississippi Sound	37L	LA	LA	30.00083	-89.875	1997	12	1	-0.45530798806021	0.200421061814733	0	2	2	-0.0760610022873849	0.347396751440327	-0.0839540434688467	-0.0526559449460911	-0.248785049242233	0.294702824634343
2197	West Mississippi Sound	37L	LA	LA	30.00083	-89.875	1999	1	7	-1.16035405971561	0.200421061814733	0	0	1	-0.0760610022873849	0.347396751440327	-0.0839540434688467	-0.0526559449460911	-0.248785049242233	0.294702824634343
2200	West Mississippi Sound	37L	LA	LA	30.00083	-89.875	1999	2	23	-1.01738055126069	0.127663965999864	0	0	2	-0.0760610022873849	0.347396751440327	-0.0839540434688467	-0.0526559449460911	-0.248785049242233	0.294702824634343
2291	West Mississippi Sound	37L	LA	LA	30.00083	-89.875	2001	4	23	0.0224001362141639	-0.045882146829308	0	2	2	-0.0760610022873849	0.347396751440327	-0.0839540434688467	-0.0526559449460911	-0.248785049242233	0.294702824634343
2300	West Mississippi Sound	37L	LA	LA	30.00083	-89.875	2001	6	26	0.384164067833052	0.266237860839108	0	1	1	-0.0760610022873849	0.347396751440327	-0.0839540434688467	-0.0526559449460911	-0.248785049242233	0.294702824634343
2307	West Mississippi Sound	37L	LA	LA	30.00083	-89.875	2001	8	14	0.384164067833052	0.480416499726398	1	2	1	-0.0760610022873849	0.347396751440327	-0.0839540434688467	-0.0526559449460911	-0.248785049242233	0.294702824634343
2313	West Mississippi Sound	37L	LA	LA	30.00083	-89.875	2001	9	26	0.152924723086643	0.127663965999864	0	2	1	-0.0760610022873849	0.347396751440327	-0.0839540434688467	-0.0526559449460911	-0.248785049242233	0.294702824634343
2314	West Mississippi Sound	37L	LA	LA	30.00083	-89.875	2001	10	1	0.152924723086643	0.200421061814733	0	2	1	-0.0760610022873849	0.347396751440327	-0.0839540434688467	-0.0526559449460911	-0.248785049242233	0.294702824634343
2330	West Mississippi Sound	37L	LA	LA	30.00083	-89.875	2002	3	26	-0.120573372240759	-0.045882146829308	0	4	1	-0.0760610022873849	0.347396751440327	-0.0839540434688467	-0.0526559449460911	-0.248785049242233	0.294702824634343
2404	West Mississippi Sound	37L	LA	LA	30.00083	-89.875	2003	11	3	0.214161243578693	0.326323890725086	0	2	1	-0.0760610022873849	0.347396751440327	-0.0839540434688467	-0.0526559449460911	-0.248785049242233	0.294702824634343
2434	West Mississippi Sound	37L	LA	LA	30.00083	-89.875	2004	7	26	0.584472699414643	0.266237860839108	0	2	3	-0.0760610022873849	0.347396751440327	-0.0839540434688467	-0.0526559449460911	-0.248785049242233	0.294702824634343
2438	West Mississippi Sound	37L	LA	LA	30.00083	-89.875	2004	8	23	0.487659338906095	0.127663965999864	0	1	3	-0.0760610022873849	0.347396751440327	-0.0839540434688467	-0.0526559449460911	-0.248785049242233	0.294702824634343
2461	West Mississippi Sound	37L	LA	LA	30.00083	-89.875	2005	4	6	-0.120573372240759	0.0463284528134207	1	3	1	-0.0760610022873849	0.347396751440327	-0.0839540434688467	-0.0526559449460911	-0.248785049242233	0.294702824634343
2464	West Mississippi Sound	37L	LA	LA	30.00083	-89.875	2005	4	27	0.0224001362141639	0.381597680105524	0	2	2	-0.0760610022873849	0.347396751440327	-0.0839540434688467	-0.0526559449460911	-0.248785049242233	0.294702824634343
2485	West Mississippi Sound	37L	LA	LA	30.00083	-89.875	2005	11	4	-0.197517747687908	0.266237860839108	0	2	1	-0.0760610022873849	0.347396751440327	-0.0839540434688467	-0.0526559449460911	-0.248785049242233	0.294702824634343
2515	West Mississippi Sound	37L	LA	LA	30.00083	-89.875	2006	7	26	0.384164067833052	0.432773215807578	0	2	1	-0.0760610022873849	0.347396751440327	-0.0839540434688467	-0.0526559449460911	-0.248785049242233	0.294702824634343
2527	West Mississippi Sound	37L	LA	LA	30.00083	-89.875	2006	10	18	0.214161243578693	0.524983815450307	0	3	1	-0.0760610022873849	0.347396751440327	-0.0839540434688467	-0.0526559449460911	-0.248785049242233	0.294702824634343
2546	West Mississippi Sound	37L	LA	LA	30.00083	-89.875	2007	4	23	0.0890816225444298	0.381597680105524	1	2	2	-0.0760610022873849	0.347396751440327	-0.0839540434688467	-0.0526559449460911	-0.248785049242233	0.294702824634343
2547	West Mississippi Sound	37L	LA	LA	30.00083	-89.875	2007	4	29	0.152924723086643	0.266237860839108	0	2	2	-0.0760610022873849	0.347396751440327	-0.0839540434688467	-0.0526559449460911	-0.248785049242233	0.294702824634343
2552	West Mississippi Sound	37L	LA	LA	30.00083	-89.875	2007	6	6	0.384164067833052	-0.045882146829308	0	1	2	-0.0760610022873849	0.347396751440327	-0.0839540434688467	-0.0526559449460911	-0.248785049242233	0.294702824634343
2553	West Mississippi Sound	37L	LA	LA	30.00083	-89.875	2007	6	11	0.436804080893896	0.266237860839108	0	2	1	-0.0760610022873849	0.347396751440327	-0.0839540434688467	-0.0526559449460911	-0.248785049242233	0.294702824634343
2819	Breton/Chandeleur Sound	40L	LA	LA	29.82417	-89.41917	1991	1	16	-1.00405106695718	0.247401227157869	0	0	1	-0.304725246787904	-0.653240419033307	0.86044198081305	-0.975586649500231	-1.51133896032941	-1.2852501777306
2822	Breton/Chandeleur Sound	40L	LA	LA	29.82417	-89.41917	1991	3	13	-0.338965175333705	-0.3029594073478	0	0	1	-0.304725246787904	-0.653240419033307	0.86044198081305	-0.975586649500231	-1.51133896032941	-1.2852501777306
2896	Breton/Chandeleur Sound	40L	LA	LA	29.82417	-89.41917	1994	7	21	0.498943953349921	0.454364774247718	1	2	1	-0.304725246787904	-0.653240419033307	0.86044198081305	-0.975586649500231	-1.51133896032941	-1.2852501777306
2951	Breton/Chandeleur Sound	40L	LA	LA	29.82417	-89.41917	1996	5	14	0.326120716289775	0.303906114436975	0	2	0	-0.304725246787904	-0.653240419033307	0.86044198081305	-0.975586649500231	-1.51133896032941	-1.2852501777306
2996	Breton/Chandeleur Sound	40L	LA	LA	29.82417	-89.41917	1997	8	12	0.498943953349921	0.0520341658768717	0	2	1	-0.304725246787904	-0.653240419033307	0.86044198081305	-0.975586649500231	-1.51133896032941	-1.2852501777306
3023	Breton/Chandeleur Sound	40L	LA	LA	29.82417	-89.41917	1998	6	2	0.498943953349921	0.356984297229142	1	1	0	-0.304725246787904	-0.653240419033307	0.86044198081305	-0.975586649500231	-1.51133896032941	-1.2852501777306
3037	Breton/Chandeleur Sound	40L	LA	LA	29.82417	-89.41917	1998	9	8	0.326120716289775	0.541990031916866	0	1	1	-0.304725246787904	-0.653240419033307	0.86044198081305	-0.975586649500231	-1.51133896032941	-1.2852501777306
3067	Breton/Chandeleur Sound	40L	LA	LA	29.82417	-89.41917	1999	6	22	0.385774695302882	0.303906114436975	0	1	0	-0.304725246787904	-0.653240419033307	0.86044198081305	-0.975586649500231	-1.51133896032941	-1.2852501777306
3082	Breton/Chandeleur Sound	40L	LA	LA	29.82417	-89.41917	1999	10	6	0.132920774491704	0.621637814086172	0	2	1	-0.304725246787904	-0.653240419033307	0.86044198081305	-0.975586649500231	-1.51133896032941	-1.2852501777306
3084	Breton/Chandeleur Sound	40L	LA	LA	29.82417	-89.41917	1999	10	19	0.132920774491704	0.582719323405723	0	2	0	-0.304725246787904	-0.653240419033307	0.86044198081305	-0.975586649500231	-1.51133896032941	-1.2852501777306
3116	Breton/Chandeleur Sound	40L	LA	LA	29.82417	-89.41917	2000	8	23	0.44333511482657	0.658899687661647	0	2	2	-0.304725246787904	-0.653240419033307	0.86044198081305	-0.975586649500231	-1.51133896032941	-1.2852501777306
3142	Breton/Chandeleur Sound	40L	LA	LA	29.82417	-89.41917	2001	4	29	-0.00980430366988415	0.356984297229142	0	1	0	-0.304725246787904	-0.653240419033307	0.86044198081305	-0.975586649500231	-1.51133896032941	-1.2852501777306
3171	Breton/Chandeleur Sound	40L	LA	LA	29.82417	-89.41917	2001	12	3	-0.532165117131776	0.454364774247718	0	1	1	-0.304725246787904	-0.653240419033307	0.86044198081305	-0.975586649500231	-1.51133896032941	-1.2852501777306
3195	Breton/Chandeleur Sound	40L	LA	LA	29.82417	-89.41917	2002	7	9	0.498943953349921	0.247401227157869	0	2	1	-0.304725246787904	-0.653240419033307	0.86044198081305	-0.975586649500231	-1.51133896032941	-1.2852501777306
3199	Breton/Chandeleur Sound	40L	LA	LA	29.82417	-89.41917	2002	8	6	0.385774695302882	0.247401227157869	0	2	0	-0.304725246787904	-0.653240419033307	0.86044198081305	-0.975586649500231	-1.51133896032941	-1.2852501777306
3210	Breton/Chandeleur Sound	40L	LA	LA	29.82417	-89.41917	2002	10	21	0.132920774491704	0.356984297229142	0	2	1	-0.304725246787904	-0.653240419033307	0.86044198081305	-0.975586649500231	-1.51133896032941	-1.2852501777306
3266	Breton/Chandeleur Sound	40L	LA	LA	29.82417	-89.41917	2004	3	24	-0.432722329457025	-0.107592346066802	0	3	1	-0.304725246787904	-0.653240419033307	0.86044198081305	-0.975586649500231	-1.51133896032941	-1.2852501777306
3270	Breton/Chandeleur Sound	40L	LA	LA	29.82417	-89.41917	2004	4	19	-0.00980430366988415	-0.0241461983790523	1	2	2	-0.304725246787904	-0.653240419033307	0.86044198081305	-0.975586649500231	-1.51133896032941	-1.2852501777306
3342	Breton/Chandeleur Sound	40L	LA	LA	29.82417	-89.41917	2006	2	22	-0.532165117131776	0.356984297229142	0	2	1	-0.304725246787904	-0.653240419033307	0.86044198081305	-0.975586649500231	-1.51133896032941	-1.2852501777306
3357	Breton/Chandeleur Sound	40L	LA	LA	29.82417	-89.41917	2006	6	6	0.385774695302882	0.762021312326214	0	2	1	-0.304725246787904	-0.653240419033307	0.86044198081305	-0.975586649500231	-1.51133896032941	-1.2852501777306
3360	Breton/Chandeleur Sound	40L	LA	LA	29.82417	-89.41917	2006	6	27	0.498943953349921	0.82458519872649	0	2	0	-0.304725246787904	-0.653240419033307	0.86044198081305	-0.975586649500231	-1.51133896032941	-1.2852501777306
3398	Breton/Chandeleur Sound	40L	LA	LA	29.82417	-89.41917	2007	5	16	0.264215119027042	0.541990031916866	0	1	0	-0.304725246787904	-0.653240419033307	0.86044198081305	-0.975586649500231	-1.51133896032941	-1.2852501777306
3487	Breton/Chandeleur Sound	43L	LA	LA	30.12167	-89.24	1998	4	14	-0.0861112545225266	0.0520341658768717	0	1	0	-0.304725246787904	-0.653240419033307	0.86044198081305	-0.975586649500231	-1.51133896032941	-1.2852501777306
3519	Breton/Chandeleur Sound	43L	LA	LA	30.12167	-89.24	2004	5	2	-0.00980430366988415	0.0520341658768717	0	1	0	-0.304725246787904	-0.653240419033307	0.86044198081305	-0.975586649500231	-1.51133896032941	-1.2852501777306
3528	Breton/Chandeleur Sound	43L	LA	LA	30.12167	-89.24	2006	4	27	0.132920774491704	0.541990031916866	0	1	0	-0.304725246787904	-0.653240419033307	0.86044198081305	-0.975586649500231	-1.51133896032941	-1.2852501777306
3723	West Mississippi Sound	45L	LA	LA	30.035	-89.41833	1993	3	8	0.152924723086643	-0.630986834548687	0	1	1	-0.0760610022873849	0.347396751440327	-0.0839540434688467	-0.0526559449460911	-0.248785049242233	0.294702824634343
3787	West Mississippi Sound	45L	LA	LA	30.035	-89.41833	1995	4	26	-0.0473839084949479	-0.278234300822153	0	2	2	-0.0760610022873849	0.347396751440327	-0.0839540434688467	-0.0526559449460911	-0.248785049242233	0.294702824634343
3802	West Mississippi Sound	45L	LA	LA	30.035	-89.41833	1995	8	30	0.584472699414643	0.480416499726398	0	2	2	-0.0760610022873849	0.347396751440327	-0.0839540434688467	-0.0526559449460911	-0.248785049242233	0.294702824634343
3830	West Mississippi Sound	45L	LA	LA	30.035	-89.41833	1996	6	25	0.487659338906095	0.0463284528134207	0	1	1	-0.0760610022873849	0.347396751440327	-0.0839540434688467	-0.0526559449460911	-0.248785049242233	0.294702824634343
3838	West Mississippi Sound	45L	LA	LA	30.035	-89.41833	1996	8	27	0.436804080893896	0.381597680105524	0	0	2	-0.0760610022873849	0.347396751440327	-0.0839540434688467	-0.0526559449460911	-0.248785049242233	0.294702824634343
3855	West Mississippi Sound	45L	LA	LA	30.035	-89.41833	1997	4	29	-0.278623253241357	-0.278234300822153	0	2	1	-0.0760610022873849	0.347396751440327	-0.0839540434688467	-0.0526559449460911	-0.248785049242233	0.294702824634343
3892	West Mississippi Sound	45L	LA	LA	30.035	-89.41833	1998	4	20	-0.120573372240759	-0.278234300822153	0	3	1	-0.0760610022873849	0.347396751440327	-0.0839540434688467	-0.0526559449460911	-0.248785049242233	0.294702824634343
3893	West Mississippi Sound	45L	LA	LA	30.035	-89.41833	1998	4	30	-0.120573372240759	0.0463284528134207	0	3	0	-0.0760610022873849	0.347396751440327	-0.0839540434688467	-0.0526559449460911	-0.248785049242233	0.294702824634343
3921	West Mississippi Sound	45L	LA	LA	30.035	-89.41833	1998	12	8	0.0890816225444298	0.432773215807578	0	1	1	-0.0760610022873849	0.347396751440327	-0.0839540434688467	-0.0526559449460911	-0.248785049242233	0.294702824634343
4002	West Mississippi Sound	45L	LA	LA	30.035	-89.41833	2001	1	24	-1.69539730711665	0.381597680105524	0	0	1	-0.0760610022873849	0.347396751440327	-0.0839540434688467	-0.0526559449460911	-0.248785049242233	0.294702824634343
4020	West Mississippi Sound	45L	LA	LA	30.035	-89.41833	2001	6	18	0.384164067833052	0.200421061814733	0	2	1	-0.0760610022873849	0.347396751440327	-0.0839540434688467	-0.0526559449460911	-0.248785049242233	0.294702824634343
4031	West Mississippi Sound	45L	LA	LA	30.035	-89.41833	2001	9	4	0.384164067833052	0.127663965999864	1	2	0	-0.0760610022873849	0.347396751440327	-0.0839540434688467	-0.0526559449460911	-0.248785049242233	0.294702824634343
4070	West Mississippi Sound	45L	LA	LA	30.035	-89.41833	2002	8	6	0.384164067833052	0.432773215807578	2	1	1	-0.0760610022873849	0.347396751440327	-0.0839540434688467	-0.0526559449460911	-0.248785049242233	0.294702824634343
4081	West Mississippi Sound	45L	LA	LA	30.035	-89.41833	2002	10	21	0.0890816225444298	0.0463284528134207	0	2	1	-0.0760610022873849	0.347396751440327	-0.0839540434688467	-0.0526559449460911	-0.248785049242233	0.294702824634343
4101	West Mississippi Sound	45L	LA	LA	30.035	-89.41833	2003	5	12	0.272995703603227	-0.152331471911801	0	2	1	-0.0760610022873849	0.347396751440327	-0.0839540434688467	-0.0526559449460911	-0.248785049242233	0.294702824634343
4152	West Mississippi Sound	45L	LA	LA	30.035	-89.41833	2004	7	6	0.487659338906095	-0.278234300822153	1	2	3	-0.0760610022873849	0.347396751440327	-0.0839540434688467	-0.0526559449460911	-0.248785049242233	0.294702824634343
4195	West Mississippi Sound	45L	LA	LA	30.035	-89.41833	2005	7	7	0.272995703603227	-0.045882146829308	0	3	1	-0.0760610022873849	0.347396751440327	-0.0839540434688467	-0.0526559449460911	-0.248785049242233	0.294702824634343
4218	West Mississippi Sound	45L	LA	LA	30.035	-89.41833	2006	3	30	-0.197517747687908	0.266237860839108	1	2	2	-0.0760610022873849	0.347396751440327	-0.0839540434688467	-0.0526559449460911	-0.248785049242233	0.294702824634343
4235	West Mississippi Sound	45L	LA	LA	30.035	-89.41833	2006	7	25	0.384164067833052	0.524983815450307	1	2	1	-0.0760610022873849	0.347396751440327	-0.0839540434688467	-0.0526559449460911	-0.248785049242233	0.294702824634343
4247	West Mississippi Sound	45L	LA	LA	30.035	-89.41833	2006	10	18	0.584472699414643	0.804979253361973	0	1	1	-0.0760610022873849	0.347396751440327	-0.0839540434688467	-0.0526559449460911	-0.248785049242233	0.294702824634343
4296	West Mississippi Sound	45L	LA	LA	30.035	-89.41833	2007	12	5	-0.655616619641801	0.566848373446241	0	0	1	-0.0760610022873849	0.347396751440327	-0.0839540434688467	-0.0526559449460911	-0.248785049242233	0.294702824634343
6355	West Mississippi Sound	64L	LA	LA	30.1425	-89.62833	1992	8	13	0.436804080893896	0.326323890725086	2	2	3	-0.0760610022873849	0.347396751440327	-0.0839540434688467	-0.0526559449460911	-0.248785049242233	0.294702824634343
6371	West Mississippi Sound	64L	LA	LA	30.1425	-89.62833	1993	3	9	0.152924723086643	-0.910982272460352	0	0	2	-0.0760610022873849	0.347396751440327	-0.0839540434688467	-0.0526559449460911	-0.248785049242233	0.294702824634343
6392	West Mississippi Sound	64L	LA	LA	30.1425	-89.62833	1993	8	17	0.536846907539823	-0.152331471911801	1	1	1	-0.0760610022873849	0.347396751440327	-0.0839540434688467	-0.0526559449460911	-0.248785049242233	0.294702824634343
6454	West Mississippi Sound	64L	LA	LA	30.1425	-89.62833	1995	5	16	0.384164067833052	-0.630986834548687	0	1	0	-0.0760610022873849	0.347396751440327	-0.0839540434688467	-0.0526559449460911	-0.248785049242233	0.294702824634343
6459	West Mississippi Sound	64L	LA	LA	30.1425	-89.62833	1995	6	19	0.384164067833052	-0.278234300822153	0	2	1	-0.0760610022873849	0.347396751440327	-0.0839540434688467	-0.0526559449460911	-0.248785049242233	0.294702824634343
6472	West Mississippi Sound	64L	LA	LA	30.1425	-89.62833	1995	9	19	0.436804080893896	0.200421061814733	0	2	2	-0.0760610022873849	0.347396751440327	-0.0839540434688467	-0.0526559449460911	-0.248785049242233	0.294702824634343
6500	West Mississippi Sound	64L	LA	LA	30.1425	-89.62833	1996	6	24	0.487659338906095	-0.278234300822153	0	0	2	-0.0760610022873849	0.347396751440327	-0.0839540434688467	-0.0526559449460911	-0.248785049242233	0.294702824634343
6525	West Mississippi Sound	64L	LA	LA	30.1425	-89.62833	1997	3	17	-0.45530798806021	-0.630986834548687	0	2	1	-0.0760610022873849	0.347396751440327	-0.0839540434688467	-0.0526559449460911	-0.248785049242233	0.294702824634343
6563	West Mississippi Sound	64L	LA	LA	30.1425	-89.62833	1998	1	29	-1.16035405971561	-0.630986834548687	0	0	2	-0.0760610022873849	0.347396751440327	-0.0839540434688467	-0.0526559449460911	-0.248785049242233	0.294702824634343
6727	West Mississippi Sound	64L	LA	LA	30.1425	-89.62833	2001	12	19	-0.45530798806021	-0.152331471911801	0	1	1	-0.0760610022873849	0.347396751440327	-0.0839540434688467	-0.0526559449460911	-0.248785049242233	0.294702824634343
6735	West Mississippi Sound	64L	LA	LA	30.1425	-89.62833	2002	3	26	-0.197517747687908	-0.630986834548687	0	1	1	-0.0760610022873849	0.347396751440327	-0.0839540434688467	-0.0526559449460911	-0.248785049242233	0.294702824634343
6738	West Mississippi Sound	64L	LA	LA	30.1425	-89.62833	2002	4	15	0.0890816225444298	-0.630986834548687	0	1	2	-0.0760610022873849	0.347396751440327	-0.0839540434688467	-0.0526559449460911	-0.248785049242233	0.294702824634343
6742	West Mississippi Sound	64L	LA	LA	30.1425	-89.62833	2002	5	14	0.152924723086643	-0.278234300822153	0	2	2	-0.0760610022873849	0.347396751440327	-0.0839540434688467	-0.0526559449460911	-0.248785049242233	0.294702824634343
6777	West Mississippi Sound	64L	LA	LA	30.1425	-89.62833	2003	3	17	-0.278623253241357	-0.910982272460352	0	1	3	-0.0760610022873849	0.347396751440327	-0.0839540434688467	-0.0526559449460911	-0.248785049242233	0.294702824634343
6787	West Mississippi Sound	64L	LA	LA	30.1425	-89.62833	2003	5	29	0.272995703603227	-0.630986834548687	0	2	2	-0.0760610022873849	0.347396751440327	-0.0839540434688467	-0.0526559449460911	-0.248785049242233	0.294702824634343
6795	West Mississippi Sound	64L	LA	LA	30.1425	-89.62833	2003	7	28	0.436804080893896	-0.045882146829308	0	1	0	-0.0760610022873849	0.347396751440327	-0.0839540434688467	-0.0526559449460911	-0.248785049242233	0.294702824634343
6799	West Mississippi Sound	64L	LA	LA	30.1425	-89.62833	2003	8	25	0.487659338906095	0.266237860839108	0	1	2	-0.0760610022873849	0.347396751440327	-0.0839540434688467	-0.0526559449460911	-0.248785049242233	0.294702824634343
6811	West Mississippi Sound	64L	LA	LA	30.1425	-89.62833	2003	12	3	-0.766784983871626	-0.045882146829308	0	1	1	-0.0760610022873849	0.347396751440327	-0.0839540434688467	-0.0526559449460911	-0.248785049242233	0.294702824634343
6816	West Mississippi Sound	64L	LA	LA	30.1425	-89.62833	2004	2	9	-1.31840394071621	-0.152331471911801	0	1	1	-0.0760610022873849	0.347396751440327	-0.0839540434688467	-0.0526559449460911	-0.248785049242233	0.294702824634343
6832	West Mississippi Sound	64L	LA	LA	30.1425	-89.62833	2004	6	7	0.384164067833052	-0.630986834548687	0	4	1	-0.0760610022873849	0.347396751440327	-0.0839540434688467	-0.0526559449460911	-0.248785049242233	0.294702824634343
6850	West Mississippi Sound	64L	LA	LA	30.1425	-89.62833	2004	10	21	0.214161243578693	0.127663965999864	0	2	2	-0.0760610022873849	0.347396751440327	-0.0839540434688467	-0.0526559449460911	-0.248785049242233	0.294702824634343
6860	West Mississippi Sound	64L	LA	LA	30.1425	-89.62833	2005	2	21	-0.45530798806021	-0.630986834548687	0	0	2	-0.0760610022873849	0.347396751440327	-0.0839540434688467	-0.0526559449460911	-0.248785049242233	0.294702824634343
6863	West Mississippi Sound	64L	LA	LA	30.1425	-89.62833	2005	3	14	-0.364365814856428	-0.278234300822153	0	0	2	-0.0760610022873849	0.347396751440327	-0.0839540434688467	-0.0526559449460911	-0.248785049242233	0.294702824634343
6872	West Mississippi Sound	64L	LA	LA	30.1425	-89.62833	2005	5	16	0.272995703603227	-0.432326909823466	0	2	2	-0.0760610022873849	0.347396751440327	-0.0839540434688467	-0.0526559449460911	-0.248785049242233	0.294702824634343
6945	West Mississippi Sound	64L	LA	LA	30.1425	-89.62833	2007	3	13	-0.197517747687908	0.127663965999864	0	0	2	-0.0760610022873849	0.347396751440327	-0.0839540434688467	-0.0526559449460911	-0.248785049242233	0.294702824634343
6953	West Mississippi Sound	64L	LA	LA	30.1425	-89.62833	2007	5	9	0.272995703603227	0.200421061814733	0	1	1	-0.0760610022873849	0.347396751440327	-0.0839540434688467	-0.0526559449460911	-0.248785049242233	0.294702824634343
7441	West Mississippi Sound	67L	LA	LA	30.08167	-89.47583	1999	4	16	-0.0473839084949479	-0.045882146829308	0	3	0	-0.0760610022873849	0.347396751440327	-0.0839540434688467	-0.0526559449460911	-0.248785049242233	0.294702824634343
7461	West Mississippi Sound	67L	LA	LA	30.08167	-89.47583	2003	4	15	-0.120573372240759	-0.432326909823466	0	2	0	-0.0760610022873849	0.347396751440327	-0.0839540434688467	-0.0526559449460911	-0.248785049242233	0.294702824634343
7470	West Mississippi Sound	67L	LA	LA	30.08167	-89.47583	2005	4	14	-0.120573372240759	-0.278234300822153	0	2	0	-0.0760610022873849	0.347396751440327	-0.0839540434688467	-0.0526559449460911	-0.248785049242233	0.294702824634343
15323	Breton/Chandeleur Sound	150L	LA	LA	29.58167	-89.61	1991	2	18	-0.751197146146007	-0.0241461983790523	0	2	1	-0.304725246787904	-0.653240419033307	0.86044198081305	-0.975586649500231	-1.51133896032941	-1.2852501777306
15328	Breton/Chandeleur Sound	150L	LA	LA	29.58167	-89.61	1991	4	1	-0.250278515625979	-0.41986906309258	0	0	1	-0.304725246787904	-0.653240419033307	0.86044198081305	-0.975586649500231	-1.51133896032941	-1.2852501777306
15375	Breton/Chandeleur Sound	150L	LA	LA	29.58167	-89.61	1992	4	29	-0.166141938273559	-0.0241461983790523	0	1	3	-0.304725246787904	-0.653240419033307	0.86044198081305	-0.975586649500231	-1.51133896032941	-1.2852501777306
15479	Breton/Chandeleur Sound	150L	LA	LA	29.58167	-89.61	1994	10	3	0.264215119027042	0.356984297229142	0	1	1	-0.304725246787904	-0.653240419033307	0.86044198081305	-0.975586649500231	-1.51133896032941	-1.2852501777306
15519	Breton/Chandeleur Sound	150L	LA	LA	29.58167	-89.61	1995	9	5	0.44333511482657	0.303906114436975	0	0	0	-0.304725246787904	-0.653240419033307	0.86044198081305	-0.975586649500231	-1.51133896032941	-1.2852501777306
15567	Breton/Chandeleur Sound	150L	LA	LA	29.58167	-89.61	1996	9	25	0.326120716289775	0.122113307680675	0	1	1	-0.304725246787904	-0.653240419033307	0.86044198081305	-0.975586649500231	-1.51133896032941	-1.2852501777306
15595	Breton/Chandeleur Sound	150L	LA	LA	29.58167	-89.61	1997	4	10	-0.250278515625979	-0.41986906309258	0	0	1	-0.304725246787904	-0.653240419033307	0.86044198081305	-0.975586649500231	-1.51133896032941	-1.2852501777306
15668	Breton/Chandeleur Sound	150L	LA	LA	29.58167	-89.61	1998	9	14	0.264215119027042	-0.107592346066802	0	0	1	-0.304725246787904	-0.653240419033307	0.86044198081305	-0.975586649500231	-1.51133896032941	-1.2852501777306
15676	Breton/Chandeleur Sound	150L	LA	LA	29.58167	-89.61	1998	11	18	-0.166141938273559	-0.0241461983790523	0	2	1	-0.304725246787904	-0.653240419033307	0.86044198081305	-0.975586649500231	-1.51133896032941	-1.2852501777306
15705	Breton/Chandeleur Sound	150L	LA	LA	29.58167	-89.61	1999	6	16	0.498943953349921	-0.107592346066802	0	1	1	-0.304725246787904	-0.653240419033307	0.86044198081305	-0.975586649500231	-1.51133896032941	-1.2852501777306
15766	Breton/Chandeleur Sound	150L	LA	LA	29.58167	-89.61	2000	8	15	0.498943953349921	0.356984297229142	0	0	1	-0.304725246787904	-0.653240419033307	0.86044198081305	-0.975586649500231	-1.51133896032941	-1.2852501777306
15797	Breton/Chandeleur Sound	150L	LA	LA	29.58167	-89.61	2001	3	26	-0.532165117131776	-0.3029594073478	0	0	2	-0.304725246787904	-0.653240419033307	0.86044198081305	-0.975586649500231	-1.51133896032941	-1.2852501777306
15801	Breton/Chandeleur Sound	150L	LA	LA	29.58167	-89.61	2001	4	23	0.0631100841589481	-0.107592346066802	0	1	1	-0.304725246787904	-0.653240419033307	0.86044198081305	-0.975586649500231	-1.51133896032941	-1.2852501777306
15815	Breton/Chandeleur Sound	150L	LA	LA	29.58167	-89.61	2001	7	30	0.498943953349921	-0.41986906309258	0	1	1	-0.304725246787904	-0.653240419033307	0.86044198081305	-0.975586649500231	-1.51133896032941	-1.2852501777306
15833	Breton/Chandeleur Sound	150L	LA	LA	29.58167	-89.61	2001	12	6	-0.166141938273559	0.122113307680675	0	1	1	-0.304725246787904	-0.653240419033307	0.86044198081305	-0.975586649500231	-1.51133896032941	-1.2852501777306
15835	Breton/Chandeleur Sound	150L	LA	LA	29.58167	-89.61	2001	12	18	-0.250278515625979	-0.0241461983790523	0	1	1	-0.304725246787904	-0.653240419033307	0.86044198081305	-0.975586649500231	-1.51133896032941	-1.2852501777306
15859	Breton/Chandeleur Sound	150L	LA	LA	29.58167	-89.61	2002	6	3	0.498943953349921	-0.0241461983790523	0	1	1	-0.304725246787904	-0.653240419033307	0.86044198081305	-0.975586649500231	-1.51133896032941	-1.2852501777306
15910	Breton/Chandeleur Sound	150L	LA	LA	29.58167	-89.61	2003	5	19	0.326120716289775	0.186996458692194	0	1	2	-0.304725246787904	-0.653240419033307	0.86044198081305	-0.975586649500231	-1.51133896032941	-1.2852501777306
15924	Breton/Chandeleur Sound	150L	LA	LA	29.58167	-89.61	2003	8	27	0.498943953349921	0.356984297229142	0	0	1	-0.304725246787904	-0.653240419033307	0.86044198081305	-0.975586649500231	-1.51133896032941	-1.2852501777306
15933	Breton/Chandeleur Sound	150L	LA	LA	29.58167	-89.61	2003	10	27	-0.00980430366988415	0.0520341658768717	0	0	1	-0.304725246787904	-0.653240419033307	0.86044198081305	-0.975586649500231	-1.51133896032941	-1.2852501777306
15991	Breton/Chandeleur Sound	150L	LA	LA	29.58167	-89.61	2004	12	15	-1.47593701678259	-0.199837782683232	0	2	1	-0.304725246787904	-0.653240419033307	0.86044198081305	-0.975586649500231	-1.51133896032941	-1.2852501777306
16046	Breton/Chandeleur Sound	150L	LA	LA	29.58167	-89.61	2006	2	27	-0.638027888098968	0.303906114436975	0	0	0	-0.304725246787904	-0.653240419033307	0.86044198081305	-0.975586649500231	-1.51133896032941	-1.2852501777306
16055	Breton/Chandeleur Sound	150L	LA	LA	29.58167	-89.61	2006	5	1	-0.00980430366988415	0.303906114436975	0	2	1	-0.304725246787904	-0.653240419033307	0.86044198081305	-0.975586649500231	-1.51133896032941	-1.2852501777306
16085	Breton/Chandeleur Sound	150L	LA	LA	29.58167	-89.61	2006	11	28	-0.532165117131776	0.356984297229142	0	1	1	-0.304725246787904	-0.653240419033307	0.86044198081305	-0.975586649500231	-1.51133896032941	-1.2852501777306
16091	Breton/Chandeleur Sound	150L	LA	LA	29.58167	-89.61	2007	1	11	-0.872756722421846	-0.3029594073478	0	0	1	-0.304725246787904	-0.653240419033307	0.86044198081305	-0.975586649500231	-1.51133896032941	-1.2852501777306
16100	Breton/Chandeleur Sound	150L	LA	LA	29.58167	-89.61	2007	3	14	-0.166141938273559	-0.3029594073478	0	0	1	-0.304725246787904	-0.653240419033307	0.86044198081305	-0.975586649500231	-1.51133896032941	-1.2852501777306
16130	Breton/Chandeleur Sound	150L	LA	LA	29.58167	-89.61	2007	10	9	0.326120716289775	0.122113307680675	0	1	1	-0.304725246787904	-0.653240419033307	0.86044198081305	-0.975586649500231	-1.51133896032941	-1.2852501777306
16314	Breton/Chandeleur Sound	152L	LA	LA	29.455	-89.51833	1991	3	5	-0.872756722421846	-1.51669045091735	0	1	2	-0.304725246787904	-0.653240419033307	0.86044198081305	-0.975586649500231	-1.51133896032941	-1.2852501777306
16320	Breton/Chandeleur Sound	152L	LA	LA	29.455	-89.51833	1991	4	15	-0.00980430366988415	-1.16169687769268	0	0	1	-0.304725246787904	-0.653240419033307	0.86044198081305	-0.975586649500231	-1.51133896032941	-1.2852501777306
16338	Breton/Chandeleur Sound	152L	LA	LA	29.455	-89.51833	1991	8	21	0.498943953349921	0.541990031916866	0	0	0	-0.304725246787904	-0.653240419033307	0.86044198081305	-0.975586649500231	-1.51133896032941	-1.2852501777306
16423	Breton/Chandeleur Sound	152L	LA	LA	29.455	-89.51833	1993	8	31	0.498943953349921	0.0520341658768717	1	2	2	-0.304725246787904	-0.653240419033307	0.86044198081305	-0.975586649500231	-1.51133896032941	-1.2852501777306
16427	Breton/Chandeleur Sound	152L	LA	LA	29.455	-89.51833	1993	9	29	0.132920774491704	-0.199837782683232	0	1	0	-0.304725246787904	-0.653240419033307	0.86044198081305	-0.975586649500231	-1.51133896032941	-1.2852501777306
16455	Breton/Chandeleur Sound	152L	LA	LA	29.455	-89.51833	1994	6	7	0.385774695302882	-0.199837782683232	0	1	1	-0.304725246787904	-0.653240419033307	0.86044198081305	-0.975586649500231	-1.51133896032941	-1.2852501777306
16477	Breton/Chandeleur Sound	152L	LA	LA	29.455	-89.51833	1994	12	22	-0.751197146146007	0.454364774247718	0	1	1	-0.304725246787904	-0.653240419033307	0.86044198081305	-0.975586649500231	-1.51133896032941	-1.2852501777306
16533	Breton/Chandeleur Sound	152L	LA	LA	29.455	-89.51833	1996	4	2	-0.432722329457025	-0.199837782683232	0	1	1	-0.304725246787904	-0.653240419033307	0.86044198081305	-0.975586649500231	-1.51133896032941	-1.2852501777306
16548	Breton/Chandeleur Sound	152L	LA	LA	29.455	-89.51833	1996	7	16	0.44333511482657	0.186996458692194	0	1	2	-0.304725246787904	-0.653240419033307	0.86044198081305	-0.975586649500231	-1.51133896032941	-1.2852501777306
16584	Breton/Chandeleur Sound	152L	LA	LA	29.455	-89.51833	1997	4	2	-0.432722329457025	-0.909824929132575	0	1	2	-0.304725246787904	-0.653240419033307	0.86044198081305	-0.975586649500231	-1.51133896032941	-1.2852501777306
16676	Breton/Chandeleur Sound	152L	LA	LA	29.455	-89.51833	1999	2	9	-0.338965175333705	-0.0241461983790523	0	1	2	-0.304725246787904	-0.653240419033307	0.86044198081305	-0.975586649500231	-1.51133896032941	-1.2852501777306
16708	Breton/Chandeleur Sound	152L	LA	LA	29.455	-89.51833	1999	10	7	0.132920774491704	0.122113307680675	0	2	1	-0.304725246787904	-0.653240419033307	0.86044198081305	-0.975586649500231	-1.51133896032941	-1.2852501777306
16720	Breton/Chandeleur Sound	152L	LA	LA	29.455	-89.51833	1999	12	29	-1.00405106695718	0.454364774247718	0	0	3	-0.304725246787904	-0.653240419033307	0.86044198081305	-0.975586649500231	-1.51133896032941	-1.2852501777306
16738	Breton/Chandeleur Sound	152L	LA	LA	29.455	-89.51833	2000	5	1	0.0631100841589481	0.0520341658768717	0	2	2	-0.304725246787904	-0.653240419033307	0.86044198081305	-0.975586649500231	-1.51133896032941	-1.2852501777306
16752	Breton/Chandeleur Sound	152L	LA	LA	29.455	-89.51833	2000	8	8	0.552729218992525	0.303906114436975	0	1	1	-0.304725246787904	-0.653240419033307	0.86044198081305	-0.975586649500231	-1.51133896032941	-1.2852501777306
16763	Breton/Chandeleur Sound	152L	LA	LA	29.455	-89.51833	2000	10	23	0.132920774491704	0.356984297229142	0	2	1	-0.304725246787904	-0.653240419033307	0.86044198081305	-0.975586649500231	-1.51133896032941	-1.2852501777306
16791	Breton/Chandeleur Sound	152L	LA	LA	29.455	-89.51833	2001	5	14	0.264215119027042	-1.16169687769268	0	2	2	-0.304725246787904	-0.653240419033307	0.86044198081305	-0.975586649500231	-1.51133896032941	-1.2852501777306
16798	Breton/Chandeleur Sound	152L	LA	LA	29.455	-89.51833	2001	7	3	0.498943953349921	-0.909824929132575	1	1	1	-0.304725246787904	-0.653240419033307	0.86044198081305	-0.975586649500231	-1.51133896032941	-1.2852501777306
16835	Breton/Chandeleur Sound	152L	LA	LA	29.455	-89.51833	2002	3	20	-0.166141938273559	-0.41986906309258	0	1	2	-0.304725246787904	-0.653240419033307	0.86044198081305	-0.975586649500231	-1.51133896032941	-1.2852501777306
16866	Breton/Chandeleur Sound	152L	LA	LA	29.455	-89.51833	2002	10	28	0.264215119027042	-0.41986906309258	0	1	4	-0.304725246787904	-0.653240419033307	0.86044198081305	-0.975586649500231	-1.51133896032941	-1.2852501777306
16890	Breton/Chandeleur Sound	152L	LA	LA	29.455	-89.51833	2003	4	15	-0.0861112545225266	-0.554831355907903	0	2	1	-0.304725246787904	-0.653240419033307	0.86044198081305	-0.975586649500231	-1.51133896032941	-1.2852501777306
16916	Breton/Chandeleur Sound	152L	LA	LA	29.455	-89.51833	2003	10	16	-0.0861112545225266	-0.41986906309258	0	1	1	-0.304725246787904	-0.653240419033307	0.86044198081305	-0.975586649500231	-1.51133896032941	-1.2852501777306
16936	Breton/Chandeleur Sound	152L	LA	LA	29.455	-89.51833	2004	3	2	-0.532165117131776	-0.714457867851577	0	0	2	-0.304725246787904	-0.653240419033307	0.86044198081305	-0.975586649500231	-1.51133896032941	-1.2852501777306
16981	Breton/Chandeleur Sound	152L	LA	LA	29.455	-89.51833	2005	1	25	-1.30311377972245	-0.554831355907903	0	1	1	-0.304725246787904	-0.653240419033307	0.86044198081305	-0.975586649500231	-1.51133896032941	-1.2852501777306
16993	Breton/Chandeleur Sound	152L	LA	LA	29.455	-89.51833	2005	4	20	-0.0861112545225266	-2.12355597270212	0	2	2	-0.304725246787904	-0.653240419033307	0.86044198081305	-0.975586649500231	-1.51133896032941	-1.2852501777306
17095	Breton/Chandeleur Sound	152L	LA	LA	29.455	-89.51833	2007	6	1	0.199881240584658	-2.12355597270212	0	1	1	-0.304725246787904	-0.653240419033307	0.86044198081305	-0.975586649500231	-1.51133896032941	-1.2852501777306
17122	Breton/Chandeleur Sound	152L	LA	LA	29.455	-89.51833	2007	12	4	-0.751197146146007	0.454364774247718	0	1	2	-0.304725246787904	-0.653240419033307	0.86044198081305	-0.975586649500231	-1.51133896032941	-1.2852501777306
20041	Breton/Chandeleur Sound	168L	LA	LA	29.73	-89.6083	1991	3	27	0.132920774491704	-0.199837782683232	0	0	1	-0.304725246787904	-0.653240419033307	0.86044198081305	-0.975586649500231	-1.51133896032941	-1.2852501777306
20082	Breton/Chandeleur Sound	168L	LA	LA	29.73	-89.6083	1992	3	31	-0.338965175333705	-0.199837782683232	0	1	1	-0.304725246787904	-0.653240419033307	0.86044198081305	-0.975586649500231	-1.51133896032941	-1.2852501777306
20117	Breton/Chandeleur Sound	168L	LA	LA	29.73	-89.6083	1993	1	4	-0.166141938273559	-0.199837782683232	0	0	1	-0.304725246787904	-0.653240419033307	0.86044198081305	-0.975586649500231	-1.51133896032941	-1.2852501777306
20122	Breton/Chandeleur Sound	168L	LA	LA	29.73	-89.6083	1993	3	9	-0.0861112545225266	-0.909824929132575	0	2	0	-0.304725246787904	-0.653240419033307	0.86044198081305	-0.975586649500231	-1.51133896032941	-1.2852501777306
20132	Breton/Chandeleur Sound	168L	LA	LA	29.73	-89.6083	1993	5	17	0.326120716289775	-0.0241461983790523	0	1	0	-0.304725246787904	-0.653240419033307	0.86044198081305	-0.975586649500231	-1.51133896032941	-1.2852501777306
20158	Breton/Chandeleur Sound	168L	LA	LA	29.73	-89.6083	1993	11	22	-0.638027888098968	-0.107592346066802	0	2	1	-0.304725246787904	-0.653240419033307	0.86044198081305	-0.975586649500231	-1.51133896032941	-1.2852501777306
20175	Breton/Chandeleur Sound	168L	LA	LA	29.73	-89.6083	1994	4	25	0.199881240584658	0.0520341658768717	0	0	0	-0.304725246787904	-0.653240419033307	0.86044198081305	-0.975586649500231	-1.51133896032941	-1.2852501777306
20305	Breton/Chandeleur Sound	168L	LA	LA	29.73	-89.6083	1996	10	22	-0.0861112545225266	0.407027739101543	0	0	1	-0.304725246787904	-0.653240419033307	0.86044198081305	-0.975586649500231	-1.51133896032941	-1.2852501777306
20311	Breton/Chandeleur Sound	168L	LA	LA	29.73	-89.6083	1996	12	12	-0.432722329457025	0.247401227157869	0	0	1	-0.304725246787904	-0.653240419033307	0.86044198081305	-0.975586649500231	-1.51133896032941	-1.2852501777306
20344	Breton/Chandeleur Sound	168L	LA	LA	29.73	-89.6083	1997	7	9	0.44333511482657	-0.199837782683232	0	2	1	-0.304725246787904	-0.653240419033307	0.86044198081305	-0.975586649500231	-1.51133896032941	-1.2852501777306
20348	Breton/Chandeleur Sound	168L	LA	LA	29.73	-89.6083	1997	8	5	0.44333511482657	-0.199837782683232	0	1	1	-0.304725246787904	-0.653240419033307	0.86044198081305	-0.975586649500231	-1.51133896032941	-1.2852501777306
20392	Breton/Chandeleur Sound	168L	LA	LA	29.73	-89.6083	1998	6	17	0.498943953349921	-0.0241461983790523	0	1	1	-0.304725246787904	-0.653240419033307	0.86044198081305	-0.975586649500231	-1.51133896032941	-1.2852501777306
20449	Breton/Chandeleur Sound	168L	LA	LA	29.73	-89.6083	1999	8	10	0.385774695302882	-0.107592346066802	0	2	1	-0.304725246787904	-0.653240419033307	0.86044198081305	-0.975586649500231	-1.51133896032941	-1.2852501777306
20571	Breton/Chandeleur Sound	168L	LA	LA	29.73	-89.6083	2001	12	19	-0.338965175333705	-0.3029594073478	0	0	1	-0.304725246787904	-0.653240419033307	0.86044198081305	-0.975586649500231	-1.51133896032941	-1.2852501777306
20574	Breton/Chandeleur Sound	168L	LA	LA	29.73	-89.6083	2002	1	9	-1.00405106695718	0.0520341658768717	0	0	1	-0.304725246787904	-0.653240419033307	0.86044198081305	-0.975586649500231	-1.51133896032941	-1.2852501777306
20597	Breton/Chandeleur Sound	168L	LA	LA	29.73	-89.6083	2002	6	20	0.385774695302882	-0.0241461983790523	0	2	1	-0.304725246787904	-0.653240419033307	0.86044198081305	-0.975586649500231	-1.51133896032941	-1.2852501777306
20689	Breton/Chandeleur Sound	168L	LA	LA	29.73	-89.6083	2004	3	30	-0.00980430366988415	-0.199837782683232	0	2	1	-0.304725246787904	-0.653240419033307	0.86044198081305	-0.975586649500231	-1.51133896032941	-1.2852501777306
20699	Breton/Chandeleur Sound	168L	LA	LA	29.73	-89.6083	2004	5	24	-0.00980430366988415	-0.554831355907903	0	1	1	-0.304725246787904	-0.653240419033307	0.86044198081305	-0.975586649500231	-1.51133896032941	-1.2852501777306
20747	Breton/Chandeleur Sound	168L	LA	LA	29.73	-89.6083	2005	4	4	-0.166141938273559	-0.909824929132575	0	1	2	-0.304725246787904	-0.653240419033307	0.86044198081305	-0.975586649500231	-1.51133896032941	-1.2852501777306
20774	Breton/Chandeleur Sound	168L	LA	LA	29.73	-89.6083	2005	12	13	-1.14677614511877	0.499273175717973	0	1	0	-0.304725246787904	-0.653240419033307	0.86044198081305	-0.975586649500231	-1.51133896032941	-1.2852501777306
20820	Breton/Chandeleur Sound	168L	LA	LA	29.73	-89.6083	2006	10	24	-0.338965175333705	0.122113307680675	0	0	1	-0.304725246787904	-0.653240419033307	0.86044198081305	-0.975586649500231	-1.51133896032941	-1.2852501777306
20836	Breton/Chandeleur Sound	168L	LA	LA	29.73	-89.6083	2007	3	8	-0.432722329457025	-0.909824929132575	0	0	2	-0.304725246787904	-0.653240419033307	0.86044198081305	-0.975586649500231	-1.51133896032941	-1.2852501777306
20840	Breton/Chandeleur Sound	168L	LA	LA	29.73	-89.6083	2007	4	4	0.132920774491704	-0.41986906309258	0	1	1	-0.304725246787904	-0.653240419033307	0.86044198081305	-0.975586649500231	-1.51133896032941	-1.2852501777306
20867	Breton/Chandeleur Sound	168L	LA	LA	29.73	-89.6083	2007	9	25	0.326120716289775	-0.107592346066802	0	0	1	-0.304725246787904	-0.653240419033307	0.86044198081305	-0.975586649500231	-1.51133896032941	-1.2852501777306
21015	Breton/Chandeleur Sound	169L	LA	LA	29.575	-89.71333	1991	3	25	0.0631100841589481	-0.0241461983790523	0	1	1	-0.304725246787904	-0.653240419033307	0.86044198081305	-0.975586649500231	-1.51133896032941	-1.2852501777306
21023	Breton/Chandeleur Sound	169L	LA	LA	29.575	-89.71333	1991	5	21	0.199881240584658	-0.909824929132575	0	3	1	-0.304725246787904	-0.653240419033307	0.86044198081305	-0.975586649500231	-1.51133896032941	-1.2852501777306
21026	Breton/Chandeleur Sound	169L	LA	LA	29.575	-89.71333	1991	6	11	0.326120716289775	0.122113307680675	0	1	1	-0.304725246787904	-0.653240419033307	0.86044198081305	-0.975586649500231	-1.51133896032941	-1.2852501777306
21030	Breton/Chandeleur Sound	169L	LA	LA	29.575	-89.71333	1991	7	11	0.498943953349921	0.122113307680675	0	0	1	-0.304725246787904	-0.653240419033307	0.86044198081305	-0.975586649500231	-1.51133896032941	-1.2852501777306
21040	Breton/Chandeleur Sound	169L	LA	LA	29.575	-89.71333	1991	9	18	0.498943953349921	0.356984297229142	0	0	1	-0.304725246787904	-0.653240419033307	0.86044198081305	-0.975586649500231	-1.51133896032941	-1.2852501777306
21052	Breton/Chandeleur Sound	169L	LA	LA	29.575	-89.71333	1992	3	13	-0.872756722421846	-0.0241461983790523	0	0	1	-0.304725246787904	-0.653240419033307	0.86044198081305	-0.975586649500231	-1.51133896032941	-1.2852501777306
21073	Breton/Chandeleur Sound	169L	LA	LA	29.575	-89.71333	1992	8	3	0.498943953349921	0.356984297229142	0	0	1	-0.304725246787904	-0.653240419033307	0.86044198081305	-0.975586649500231	-1.51133896032941	-1.2852501777306
21081	Breton/Chandeleur Sound	169L	LA	LA	29.575	-89.71333	1992	9	21	0.385774695302882	0.356984297229142	0	0	1	-0.304725246787904	-0.653240419033307	0.86044198081305	-0.975586649500231	-1.51133896032941	-1.2852501777306
21124	Breton/Chandeleur Sound	169L	LA	LA	29.575	-89.71333	1993	10	12	0.0631100841589481	0.303906114436975	0	0	1	-0.304725246787904	-0.653240419033307	0.86044198081305	-0.975586649500231	-1.51133896032941	-1.2852501777306
21176	Breton/Chandeleur Sound	169L	LA	LA	29.575	-89.71333	1995	3	2	-0.751197146146007	0.356984297229142	0	0	1	-0.304725246787904	-0.653240419033307	0.86044198081305	-0.975586649500231	-1.51133896032941	-1.2852501777306
21179	Breton/Chandeleur Sound	169L	LA	LA	29.575	-89.71333	1995	3	21	-0.00980430366988415	0.186996458692194	0	1	2	-0.304725246787904	-0.653240419033307	0.86044198081305	-0.975586649500231	-1.51133896032941	-1.2852501777306
21193	Breton/Chandeleur Sound	169L	LA	LA	29.575	-89.71333	1995	6	19	0.326120716289775	0.247401227157869	0	1	0	-0.304725246787904	-0.653240419033307	0.86044198081305	-0.975586649500231	-1.51133896032941	-1.2852501777306
21205	Breton/Chandeleur Sound	169L	LA	LA	29.575	-89.71333	1995	8	29	0.604806724317112	0.499273175717973	0	0	2	-0.304725246787904	-0.653240419033307	0.86044198081305	-0.975586649500231	-1.51133896032941	-1.2852501777306
21206	Breton/Chandeleur Sound	169L	LA	LA	29.575	-89.71333	1995	9	5	0.498943953349921	0.454364774247718	0	1	0	-0.304725246787904	-0.653240419033307	0.86044198081305	-0.975586649500231	-1.51133896032941	-1.2852501777306
21222	Breton/Chandeleur Sound	169L	LA	LA	29.575	-89.71333	1996	2	6	-2.14102290840607	0.499273175717973	0	0	1	-0.304725246787904	-0.653240419033307	0.86044198081305	-0.975586649500231	-1.51133896032941	-1.2852501777306
21248	Breton/Chandeleur Sound	169L	LA	LA	29.575	-89.71333	1996	8	14	0.385774695302882	0.247401227157869	0	1	1	-0.304725246787904	-0.653240419033307	0.86044198081305	-0.975586649500231	-1.51133896032941	-1.2852501777306
21250	Breton/Chandeleur Sound	169L	LA	LA	29.575	-89.71333	1996	8	27	0.498943953349921	0.303906114436975	0	1	0	-0.304725246787904	-0.653240419033307	0.86044198081305	-0.975586649500231	-1.51133896032941	-1.2852501777306
21252	Breton/Chandeleur Sound	169L	LA	LA	29.575	-89.71333	1996	9	9	0.498943953349921	0.356984297229142	0	1	0	-0.304725246787904	-0.653240419033307	0.86044198081305	-0.975586649500231	-1.51133896032941	-1.2852501777306
21261	Breton/Chandeleur Sound	169L	LA	LA	29.575	-89.71333	1996	11	14	-0.338965175333705	0.499273175717973	0	0	1	-0.304725246787904	-0.653240419033307	0.86044198081305	-0.975586649500231	-1.51133896032941	-1.2852501777306
21284	Breton/Chandeleur Sound	169L	LA	LA	29.575	-89.71333	1997	4	16	-0.432722329457025	-0.199837782683232	0	2	1	-0.304725246787904	-0.653240419033307	0.86044198081305	-0.975586649500231	-1.51133896032941	-1.2852501777306
21293	Breton/Chandeleur Sound	169L	LA	LA	29.575	-89.71333	1997	6	13	0.385774695302882	-0.0241461983790523	0	1	0	-0.304725246787904	-0.653240419033307	0.86044198081305	-0.975586649500231	-1.51133896032941	-1.2852501777306
21311	Breton/Chandeleur Sound	169L	LA	LA	29.575	-89.71333	1997	10	9	0.264215119027042	0.658899687661647	0	3	1	-0.304725246787904	-0.653240419033307	0.86044198081305	-0.975586649500231	-1.51133896032941	-1.2852501777306
21383	Breton/Chandeleur Sound	169L	LA	LA	29.575	-89.71333	1999	3	17	-0.532165117131776	0.122113307680675	0	0	1	-0.304725246787904	-0.653240419033307	0.86044198081305	-0.975586649500231	-1.51133896032941	-1.2852501777306
21391	Breton/Chandeleur Sound	169L	LA	LA	29.575	-89.71333	1999	5	18	0.264215119027042	0.186996458692194	0	0	1	-0.304725246787904	-0.653240419033307	0.86044198081305	-0.975586649500231	-1.51133896032941	-1.2852501777306
21401	Breton/Chandeleur Sound	169L	LA	LA	29.575	-89.71333	1999	7	26	0.498943953349921	-0.107592346066802	0	2	1	-0.304725246787904	-0.653240419033307	0.86044198081305	-0.975586649500231	-1.51133896032941	-1.2852501777306
21406	Breton/Chandeleur Sound	169L	LA	LA	29.575	-89.71333	1999	8	30	0.44333511482657	0.356984297229142	0	2	0	-0.304725246787904	-0.653240419033307	0.86044198081305	-0.975586649500231	-1.51133896032941	-1.2852501777306
21440	Breton/Chandeleur Sound	169L	LA	LA	29.575	-89.71333	2000	4	25	-0.00980430366988415	0.303906114436975	0	1	1	-0.304725246787904	-0.653240419033307	0.86044198081305	-0.975586649500231	-1.51133896032941	-1.2852501777306
21442	Breton/Chandeleur Sound	169L	LA	LA	29.575	-89.71333	2000	5	8	0.264215119027042	0.303906114436975	0	2	0	-0.304725246787904	-0.653240419033307	0.86044198081305	-0.975586649500231	-1.51133896032941	-1.2852501777306
21463	Breton/Chandeleur Sound	169L	LA	LA	29.575	-89.71333	2000	10	4	0.264215119027042	0.621637814086172	2	0	1	-0.304725246787904	-0.653240419033307	0.86044198081305	-0.975586649500231	-1.51133896032941	-1.2852501777306
21470	Breton/Chandeleur Sound	169L	LA	LA	29.575	-89.71333	2000	11	28	-0.638027888098968	0.499273175717973	0	1	0	-0.304725246787904	-0.653240419033307	0.86044198081305	-0.975586649500231	-1.51133896032941	-1.2852501777306
21484	Breton/Chandeleur Sound	169L	LA	LA	29.575	-89.71333	2001	3	6	-0.532165117131776	0.247401227157869	0	0	1	-0.304725246787904	-0.653240419033307	0.86044198081305	-0.975586649500231	-1.51133896032941	-1.2852501777306
21501	Breton/Chandeleur Sound	169L	LA	LA	29.575	-89.71333	2001	7	3	0.264215119027042	0.122113307680675	0	2	0	-0.304725246787904	-0.653240419033307	0.86044198081305	-0.975586649500231	-1.51133896032941	-1.2852501777306
21531	Breton/Chandeleur Sound	169L	LA	LA	29.575	-89.71333	2002	1	28	-0.432722329457025	0.247401227157869	0	0	1	-0.304725246787904	-0.653240419033307	0.86044198081305	-0.975586649500231	-1.51133896032941	-1.2852501777306
21563	Breton/Chandeleur Sound	169L	LA	LA	29.575	-89.71333	2002	9	12	0.498943953349921	0.247401227157869	0	0	1	-0.304725246787904	-0.653240419033307	0.86044198081305	-0.975586649500231	-1.51133896032941	-1.2852501777306
21642	Breton/Chandeleur Sound	169L	LA	LA	29.575	-89.71333	2004	3	19	-0.00980430366988415	-0.199837782683232	0	0	1	-0.304725246787904	-0.653240419033307	0.86044198081305	-0.975586649500231	-1.51133896032941	-1.2852501777306
21678	Breton/Chandeleur Sound	169L	LA	LA	29.575	-89.71333	2004	11	30	-0.338965175333705	0.247401227157869	0	2	1	-0.304725246787904	-0.653240419033307	0.86044198081305	-0.975586649500231	-1.51133896032941	-1.2852501777306
21680	Breton/Chandeleur Sound	169L	LA	LA	29.575	-89.71333	2004	12	15	-1.30311377972245	0.247401227157869	0	0	1	-0.304725246787904	-0.653240419033307	0.86044198081305	-0.975586649500231	-1.51133896032941	-1.2852501777306
21697	Breton/Chandeleur Sound	169L	LA	LA	29.575	-89.71333	2005	4	12	-0.00980430366988415	-0.41986906309258	0	2	1	-0.304725246787904	-0.653240419033307	0.86044198081305	-0.975586649500231	-1.51133896032941	-1.2852501777306
21711	Breton/Chandeleur Sound	169L	LA	LA	29.575	-89.71333	2005	7	18	0.498943953349921	0.122113307680675	1	2	1	-0.304725246787904	-0.653240419033307	0.86044198081305	-0.975586649500231	-1.51133896032941	-1.2852501777306
21755	Breton/Chandeleur Sound	169L	LA	LA	29.575	-89.71333	2006	7	17	0.552729218992525	0.247401227157869	0	2	1	-0.304725246787904	-0.653240419033307	0.86044198081305	-0.975586649500231	-1.51133896032941	-1.2852501777306
21801	Breton/Chandeleur Sound	169L	LA	LA	29.575	-89.71333	2007	6	1	0.199881240584658	-0.107592346066802	0	2	1	-0.304725246787904	-0.653240419033307	0.86044198081305	-0.975586649500231	-1.51133896032941	-1.2852501777306
23375	Barataria Bay	282L	LA	LA	29.425	-89.93333	1994	2	4	-1.44217496659915	0.488592015553769	1	2	1	-0.17496840025829	0.493444453515371	0.849832923998196	-0.717865363784809	0.012557675535491	-0.963503520786486
23508	Barataria Bay	282L	LA	LA	29.425	-89.93333	1997	11	11	-0.761513716359827	0.303219902267717	0	1	1	-0.17496840025829	0.493444453515371	0.849832923998196	-0.717865363784809	0.012557675535491	-0.963503520786486
23536	Barataria Bay	282L	LA	LA	29.425	-89.93333	1998	7	14	0.345173258667057	0.415285939889195	1	1	1	-0.17496840025829	0.493444453515371	0.849832923998196	-0.717865363784809	0.012557675535491	-0.963503520786486
23551	Barataria Bay	282L	LA	LA	29.425	-89.93333	1998	10	27	-0.118578035731364	0.453406667786944	1	0	0	-0.17496840025829	0.493444453515371	0.849832923998196	-0.717865363784809	0.012557675535491	-0.963503520786486
23557	Barataria Bay	282L	LA	LA	29.425	-89.93333	1999	1	5	-2.04093132914568	0.27708799657791	0	1	2	-0.17496840025829	0.493444453515371	0.849832923998196	-0.717865363784809	0.012557675535491	-0.963503520786486
23633	Barataria Bay	282L	LA	LA	29.425	-89.93333	2000	9	12	0.286264856593369	0.434743509745852	2	2	1	-0.17496840025829	0.493444453515371	0.849832923998196	-0.717865363784809	0.012557675535491	-0.963503520786486
23656	Barataria Bay	282L	LA	LA	29.425	-89.93333	2001	4	24	0.027489459257643	0.327938564529778	1	2	1	-0.17496840025829	0.493444453515371	0.849832923998196	-0.717865363784809	0.012557675535491	-0.963503520786486
23700	Barataria Bay	282L	LA	LA	29.425	-89.93333	2002	5	6	0.286264856593369	0.188322995633571	1	2	1	-0.17496840025829	0.493444453515371	0.849832923998196	-0.717865363784809	0.012557675535491	-0.963503520786486
23710	Barataria Bay	282L	LA	LA	29.425	-89.93333	2002	7	16	0.402084376509697	0.0780675896255366	0	1	1	-0.17496840025829	0.493444453515371	0.849832923998196	-0.717865363784809	0.012557675535491	-0.963503520786486
23760	Barataria Bay	282L	LA	LA	29.425	-89.93333	2003	9	4	0.402084376509697	0.188322995633571	1	2	1	-0.17496840025829	0.493444453515371	0.849832923998196	-0.717865363784809	0.012557675535491	-0.963503520786486
23799	Barataria Bay	282L	LA	LA	29.425	-89.93333	2004	8	2	0.510426301887842	0.0780675896255366	0	1	1	-0.17496840025829	0.493444453515371	0.849832923998196	-0.717865363784809	0.012557675535491	-0.963503520786486
23813	Barataria Bay	282L	LA	LA	29.425	-89.93333	2004	12	2	-0.653171790981682	0.0780675896255366	0	2	1	-0.17496840025829	0.493444453515371	0.849832923998196	-0.717865363784809	0.012557675535491	-0.963503520786486
23846	Barataria Bay	282L	LA	LA	29.425	-89.93333	2005	10	11	0.16185852921736	0.188322995633571	2	3	1	-0.17496840025829	0.493444453515371	0.849832923998196	-0.717865363784809	0.012557675535491	-0.963503520786486
23859	Barataria Bay	282L	LA	LA	29.425	-89.93333	2006	3	20	-0.19667198603683	0.394963310389724	0	4	1	-0.17496840025829	0.493444453515371	0.849832923998196	-0.717865363784809	0.012557675535491	-0.963503520786486
23875	Barataria Bay	282L	LA	LA	29.425	-89.93333	2006	7	13	0.402084376509697	0.303219902267717	0	1	2	-0.17496840025829	0.493444453515371	0.849832923998196	-0.717865363784809	0.012557675535491	-0.963503520786486
23882	Barataria Bay	282L	LA	LA	29.425	-89.93333	2006	8	28	0.510426301887842	0.27708799657791	0	0	1	-0.17496840025829	0.493444453515371	0.849832923998196	-0.717865363784809	0.012557675535491	-0.963503520786486
23908	Barataria Bay	282L	LA	LA	29.425	-89.93333	2007	4	29	0.16185852921736	0.2493713964598	0	2	1	-0.17496840025829	0.493444453515371	0.849832923998196	-0.717865363784809	0.012557675535491	-0.963503520786486
23918	Barataria Bay	282L	LA	LA	29.425	-89.93333	2007	7	9	0.402084376509697	-0.0675243243043869	1	2	1	-0.17496840025829	0.493444453515371	0.849832923998196	-0.717865363784809	0.012557675535491	-0.963503520786486
24471	Barataria Bay	285L	LA	LA	29.30833	-89.93333	1991	7	19	0.286264856593369	0.373695108919624	0	1	0	-0.17496840025829	0.493444453515371	0.849832923998196	-0.717865363784809	0.012557675535491	-0.963503520786486
24551	Barataria Bay	285L	LA	LA	29.30833	-89.93333	1993	8	17	0.457129216007622	0.453406667786944	0	0	2	-0.17496840025829	0.493444453515371	0.849832923998196	-0.717865363784809	0.012557675535491	-0.963503520786486
24694	Barataria Bay	285L	LA	LA	29.30833	-89.93333	1997	10	28	-0.455447383372557	0.471337745791985	0	0	1	-0.17496840025829	0.493444453515371	0.849832923998196	-0.717865363784809	0.012557675535491	-0.963503520786486
24729	Barataria Bay	285L	LA	LA	29.30833	-89.93333	1998	8	20	0.402084376509697	0.303219902267717	0	1	0	-0.17496840025829	0.493444453515371	0.849832923998196	-0.717865363784809	0.012557675535491	-0.963503520786486
24750	Barataria Bay	285L	LA	LA	29.30833	-89.93333	1999	3	9	-0.455447383372557	0.219865424645237	0	0	1	-0.17496840025829	0.493444453515371	0.849832923998196	-0.717865363784809	0.012557675535491	-0.963503520786486
24788	Barataria Bay	285L	LA	LA	29.30833	-89.93333	1999	12	29	-1.28217612860089	0.551752123990377	0	1	1	-0.17496840025829	0.493444453515371	0.849832923998196	-0.717865363784809	0.012557675535491	-0.963503520786486
24803	Barataria Bay	285L	LA	LA	29.30833	-89.93333	2000	5	9	0.225213866866769	0.373695108919624	1	1	1	-0.17496840025829	0.493444453515371	0.849832923998196	-0.717865363784809	0.012557675535491	-0.963503520786486
24824	Barataria Bay	285L	LA	LA	29.30833	-89.93333	2000	10	2	0.16185852921736	0.521261902312727	1	0	1	-0.17496840025829	0.493444453515371	0.849832923998196	-0.717865363784809	0.012557675535491	-0.963503520786486
24853	Barataria Bay	285L	LA	LA	29.30833	-89.93333	2001	7	3	0.402084376509697	0.188322995633571	1	1	0	-0.17496840025829	0.493444453515371	0.849832923998196	-0.717865363784809	0.012557675535491	-0.963503520786486
24864	Barataria Bay	285L	LA	LA	29.30833	-89.93333	2001	9	18	0.225213866866769	0.415285939889195	1	1	1	-0.17496840025829	0.493444453515371	0.849832923998196	-0.717865363784809	0.012557675535491	-0.963503520786486
24923	Barataria Bay	285L	LA	LA	29.30833	-89.93333	2003	3	17	-0.19667198603683	0.154442025027799	0	0	1	-0.17496840025829	0.493444453515371	0.849832923998196	-0.717865363784809	0.012557675535491	-0.963503520786486
24935	Barataria Bay	285L	LA	LA	29.30833	-89.93333	2003	6	9	0.402084376509697	0.219865424645237	0	2	2	-0.17496840025829	0.493444453515371	0.849832923998196	-0.717865363784809	0.012557675535491	-0.963503520786486
24990	Barataria Bay	285L	LA	LA	29.30833	-89.93333	2004	8	23	0.402084376509697	0.415285939889195	0	0	2	-0.17496840025829	0.493444453515371	0.849832923998196	-0.717865363784809	0.012557675535491	-0.963503520786486
25013	Barataria Bay	285L	LA	LA	29.30833	-89.93333	2005	4	12	-0.118578035731364	0.453406667786944	0	4	1	-0.17496840025829	0.493444453515371	0.849832923998196	-0.717865363784809	0.012557675535491	-0.963503520786486
25017	Barataria Bay	285L	LA	LA	29.30833	-89.93333	2005	5	10	0.027489459257643	0.394963310389724	0	2	1	-0.17496840025829	0.493444453515371	0.849832923998196	-0.717865363784809	0.012557675535491	-0.963503520786486
25020	Barataria Bay	285L	LA	LA	29.30833	-89.93333	2005	6	1	0.225213866866769	0.373695108919624	1	1	0	-0.17496840025829	0.493444453515371	0.849832923998196	-0.717865363784809	0.012557675535491	-0.963503520786486
25025	Barataria Bay	285L	LA	LA	29.30833	-89.93333	2005	7	7	0.345173258667057	0.394963310389724	1	2	2	-0.17496840025829	0.493444453515371	0.849832923998196	-0.717865363784809	0.012557675535491	-0.963503520786486
25027	Barataria Bay	285L	LA	LA	29.30833	-89.93333	2005	7	18	0.457129216007622	0.373695108919624	1	2	2	-0.17496840025829	0.493444453515371	0.849832923998196	-0.717865363784809	0.012557675535491	-0.963503520786486
25040	Barataria Bay	285L	LA	LA	29.30833	-89.93333	2006	1	3	-0.364683809168843	0.521261902312727	0	2	1	-0.17496840025829	0.493444453515371	0.849832923998196	-0.717865363784809	0.012557675535491	-0.963503520786486
25064	Barataria Bay	285L	LA	LA	29.30833	-89.93333	2006	7	24	0.286264856593369	0.566267117223987	0	0	3	-0.17496840025829	0.493444453515371	0.849832923998196	-0.717865363784809	0.012557675535491	-0.963503520786486
27229	Barataria Bay	292L	LA	LA	29.255	-90.02667	1991	5	23	0.0960180435224256	-0.0136758184964697	0	1	1	-0.17496840025829	0.493444453515371	0.849832923998196	-0.717865363784809	0.012557675535491	-0.963503520786486
27235	Barataria Bay	292L	LA	LA	29.255	-90.02667	1991	7	2	0.345173258667057	0.0780675896255366	0	1	1	-0.17496840025829	0.493444453515371	0.849832923998196	-0.717865363784809	0.012557675535491	-0.963503520786486
27325	Barataria Bay	292L	LA	LA	29.255	-90.02667	1993	10	7	0.16185852921736	0.373695108919624	1	0	0	-0.17496840025829	0.493444453515371	0.849832923998196	-0.717865363784809	0.012557675535491	-0.963503520786486
27410	Barataria Bay	292L	LA	LA	29.255	-90.02667	1996	4	24	-0.0439560974147044	0.327938564529778	0	1	1	-0.17496840025829	0.493444453515371	0.849832923998196	-0.717865363784809	0.012557675535491	-0.963503520786486
27457	Barataria Bay	292L	LA	LA	29.255	-90.02667	1997	6	10	0.16185852921736	0.219865424645237	1	1	1	-0.17496840025829	0.493444453515371	0.849832923998196	-0.717865363784809	0.012557675535491	-0.963503520786486
27488	Barataria Bay	292L	LA	LA	29.255	-90.02667	1998	3	3	-1.00173956365216	0.471337745791985	0	0	1	-0.17496840025829	0.493444453515371	0.849832923998196	-0.717865363784809	0.012557675535491	-0.963503520786486
27517	Barataria Bay	292L	LA	LA	29.255	-90.02667	1998	9	22	0.225213866866769	0.154442025027799	0	2	0	-0.17496840025829	0.493444453515371	0.849832923998196	-0.717865363784809	0.012557675535491	-0.963503520786486
27532	Barataria Bay	292L	LA	LA	29.255	-90.02667	1999	3	2	-0.455447383372557	0.219865424645237	0	3	1	-0.17496840025829	0.493444453515371	0.849832923998196	-0.717865363784809	0.012557675535491	-0.963503520786486
27540	Barataria Bay	292L	LA	LA	29.255	-90.02667	1999	4	29	0.16185852921736	0.394963310389724	1	1	1	-0.17496840025829	0.493444453515371	0.849832923998196	-0.717865363784809	0.012557675535491	-0.963503520786486
27547	Barataria Bay	292L	LA	LA	29.255	-90.02667	1999	6	17	0.286264856593369	0.219865424645237	1	1	1	-0.17496840025829	0.493444453515371	0.849832923998196	-0.717865363784809	0.012557675535491	-0.963503520786486
27595	Barataria Bay	292L	LA	LA	29.255	-90.02667	2000	7	11	0.402084376509697	0.453406667786944	1	1	1	-0.17496840025829	0.493444453515371	0.849832923998196	-0.717865363784809	0.012557675535491	-0.963503520786486
27613	Barataria Bay	292L	LA	LA	29.255	-90.02667	2000	11	27	-0.551400195705837	0.453406667786944	0	2	1	-0.17496840025829	0.493444453515371	0.849832923998196	-0.717865363784809	0.012557675535491	-0.963503520786486
27722	Barataria Bay	292L	LA	LA	29.255	-90.02667	2003	7	2	0.16185852921736	0.219865424645237	0	2	3	-0.17496840025829	0.493444453515371	0.849832923998196	-0.717865363784809	0.012557675535491	-0.963503520786486
27749	Barataria Bay	292L	LA	LA	29.255	-90.02667	2004	3	8	-0.278576873729628	0.2493713964598	0	3	1	-0.17496840025829	0.493444453515371	0.849832923998196	-0.717865363784809	0.012557675535491	-0.963503520786486
27831	Barataria Bay	292L	LA	LA	29.255	-90.02667	2006	3	28	-0.278576873729628	0.488592015553769	0	2	1	-0.17496840025829	0.493444453515371	0.849832923998196	-0.717865363784809	0.012557675535491	-0.963503520786486
27835	Barataria Bay	292L	LA	LA	29.255	-90.02667	2006	4	23	0.16185852921736	0.488592015553769	0	1	1	-0.17496840025829	0.493444453515371	0.849832923998196	-0.717865363784809	0.012557675535491	-0.963503520786486
27864	Barataria Bay	292L	LA	LA	29.255	-90.02667	2006	12	5	-1.81676988385121	0.373695108919624	0	1	3	-0.17496840025829	0.493444453515371	0.849832923998196	-0.717865363784809	0.012557675535491	-0.963503520786486
27881	Barataria Bay	292L	LA	LA	29.255	-90.02667	2007	5	14	0.286264856593369	0.415285939889195	0	1	1	-0.17496840025829	0.493444453515371	0.849832923998196	-0.717865363784809	0.012557675535491	-0.963503520786486
27895	Barataria Bay	292L	LA	LA	29.255	-90.02667	2007	8	20	0.402084376509697	0.373695108919624	0	0	0	-0.17496840025829	0.493444453515371	0.849832923998196	-0.717865363784809	0.012557675535491	-0.963503520786486
27899	Barataria Bay	292L	LA	LA	29.255	-90.02667	2007	9	17	0.225213866866769	0.327938564529778	0	1	1	-0.17496840025829	0.493444453515371	0.849832923998196	-0.717865363784809	0.012557675535491	-0.963503520786486
31356	Barataria Bay	313L	LA	LA	29.33833	-89.87	1991	4	2	-0.278576873729628	0.471337745791985	0	3	1	-0.17496840025829	0.493444453515371	0.849832923998196	-0.717865363784809	0.012557675535491	-0.963503520786486
31365	Barataria Bay	313L	LA	LA	29.33833	-89.87	1991	6	11	0.16185852921736	0.188322995633571	0	1	1	-0.17496840025829	0.493444453515371	0.849832923998196	-0.717865363784809	0.012557675535491	-0.963503520786486
31569	Barataria Bay	313L	LA	LA	29.33833	-89.87	1997	3	17	-0.455447383372557	0.27708799657791	0	1	1	-0.17496840025829	0.493444453515371	0.849832923998196	-0.717865363784809	0.012557675535491	-0.963503520786486
31647	Barataria Bay	313L	LA	LA	29.33833	-89.87	1998	11	4	-0.19667198603683	0.434743509745852	0	4	1	-0.17496840025829	0.493444453515371	0.849832923998196	-0.717865363784809	0.012557675535491	-0.963503520786486
31665	Barataria Bay	313L	LA	LA	29.33833	-89.87	1999	5	4	0.027489459257643	0.327938564529778	0	1	2	-0.17496840025829	0.493444453515371	0.849832923998196	-0.717865363784809	0.012557675535491	-0.963503520786486
31683	Barataria Bay	313L	LA	LA	29.33833	-89.87	1999	9	7	0.345173258667057	0.434743509745852	2	0	2	-0.17496840025829	0.493444453515371	0.849832923998196	-0.717865363784809	0.012557675535491	-0.963503520786486
31693	Barataria Bay	313L	LA	LA	29.33833	-89.87	1999	12	2	-0.653171790981682	0.566267117223987	0	0	0	-0.17496840025829	0.493444453515371	0.849832923998196	-0.717865363784809	0.012557675535491	-0.963503520786486
31798	Barataria Bay	313L	LA	LA	29.33833	-89.87	2002	5	28	0.225213866866769	0.219865424645237	0	1	1	-0.17496840025829	0.493444453515371	0.849832923998196	-0.717865363784809	0.012557675535491	-0.963503520786486
31811	Barataria Bay	313L	LA	LA	29.33833	-89.87	2002	8	26	0.457129216007622	0.27708799657791	1	0	3	-0.17496840025829	0.493444453515371	0.849832923998196	-0.717865363784809	0.012557675535491	-0.963503520786486
31837	Barataria Bay	313L	LA	LA	29.33833	-89.87	2003	4	29	0.0960180435224256	0.373695108919624	0	2	1	-0.17496840025829	0.493444453515371	0.849832923998196	-0.717865363784809	0.012557675535491	-0.963503520786486
31839	Barataria Bay	313L	LA	LA	29.33833	-89.87	2003	5	12	0.286264856593369	0.2493713964598	0	1	1	-0.17496840025829	0.493444453515371	0.849832923998196	-0.717865363784809	0.012557675535491	-0.963503520786486
31843	Barataria Bay	313L	LA	LA	29.33833	-89.87	2003	6	9	0.402084376509697	0.154442025027799	0	1	1	-0.17496840025829	0.493444453515371	0.849832923998196	-0.717865363784809	0.012557675535491	-0.963503520786486
31855	Barataria Bay	313L	LA	LA	29.33833	-89.87	2003	9	4	0.457129216007622	0.219865424645237	0	2	1	-0.17496840025829	0.493444453515371	0.849832923998196	-0.717865363784809	0.012557675535491	-0.963503520786486
31864	Barataria Bay	313L	LA	LA	29.33833	-89.87	2003	11	3	0.0960180435224256	0.488592015553769	0	0	1	-0.17496840025829	0.493444453515371	0.849832923998196	-0.717865363784809	0.012557675535491	-0.963503520786486
31886	Barataria Bay	313L	LA	LA	29.33833	-89.87	2004	6	8	0.345173258667057	0.0344933113591855	1	1	2	-0.17496840025829	0.493444453515371	0.849832923998196	-0.717865363784809	0.012557675535491	-0.963503520786486
31891	Barataria Bay	313L	LA	LA	29.33833	-89.87	2004	7	12	0.457129216007622	-0.282402409405002	2	2	1	-0.17496840025829	0.493444453515371	0.849832923998196	-0.717865363784809	0.012557675535491	-0.963503520786486
31944	Barataria Bay	313L	LA	LA	29.33833	-89.87	2005	11	1	-0.278576873729628	0.453406667786944	0	3	1	-0.17496840025829	0.493444453515371	0.849832923998196	-0.717865363784809	0.012557675535491	-0.963503520786486
31985	Barataria Bay	313L	LA	LA	29.33833	-89.87	2006	10	24	-0.278576873729628	0.471337745791985	0	2	1	-0.17496840025829	0.493444453515371	0.849832923998196	-0.717865363784809	0.012557675535491	-0.963503520786486
33411	Barataria Bay	318L	LA	LA	29.25	-89.96667	1991	3	14	-0.455447383372557	0.434743509745852	1	1	2	-0.17496840025829	0.493444453515371	0.849832923998196	-0.717865363784809	0.012557675535491	-0.963503520786486
33421	Barataria Bay	318L	LA	LA	29.25	-89.96667	1991	10	10	-0.19667198603683	0.551752123990377	0	2	2	-0.17496840025829	0.493444453515371	0.849832923998196	-0.717865363784809	0.012557675535491	-0.963503520786486
33453	Barataria Bay	318L	LA	LA	29.25	-89.96667	1994	3	8	-0.455447383372557	0.219865424645237	1	1	2	-0.17496840025829	0.493444453515371	0.849832923998196	-0.717865363784809	0.012557675535491	-0.963503520786486
33559	Barataria Bay	318L	LA	LA	29.25	-89.96667	2000	12	11	-0.653171790981682	0.551752123990377	0	2	1	-0.17496840025829	0.493444453515371	0.849832923998196	-0.717865363784809	0.012557675535491	-0.963503520786486
33565	Barataria Bay	318L	LA	LA	29.25	-89.96667	2001	3	21	-0.455447383372557	0.521261902312727	0	1	1	-0.17496840025829	0.493444453515371	0.849832923998196	-0.717865363784809	0.012557675535491	-0.963503520786486
33581	Barataria Bay	318L	LA	LA	29.25	-89.96667	2001	9	5	0.510426301887842	0.373695108919624	1	0	2	-0.17496840025829	0.493444453515371	0.849832923998196	-0.717865363784809	0.012557675535491	-0.963503520786486
33649	Barataria Bay	318L	LA	LA	29.25	-89.96667	2003	8	4	0.345173258667057	0.566267117223987	2	1	1	-0.17496840025829	0.493444453515371	0.849832923998196	-0.717865363784809	0.012557675535491	-0.963503520786486
33694	Barataria Bay	318L	LA	LA	29.25	-89.96667	2006	3	7	-0.364683809168843	0.453406667786944	0	2	1	-0.17496840025829	0.493444453515371	0.849832923998196	-0.717865363784809	0.012557675535491	-0.963503520786486
33799	Barataria Bay	330L	LA	LA	29.4369	-90.065556	1999	1	26	-0.653171790981682	-0.128572725130615	0	1	1	-0.17496840025829	0.493444453515371	0.849832923998196	-0.717865363784809	0.012557675535491	-0.963503520786486
33816	Barataria Bay	330L	LA	LA	29.4369	-90.065556	1999	6	17	0.345173258667057	0.0344933113591855	0	1	1	-0.17496840025829	0.493444453515371	0.849832923998196	-0.717865363784809	0.012557675535491	-0.963503520786486
33898	Barataria Bay	330L	LA	LA	29.4369	-90.065556	2001	5	15	0.225213866866769	0.219865424645237	0	1	1	-0.17496840025829	0.493444453515371	0.849832923998196	-0.717865363784809	0.012557675535491	-0.963503520786486
33979	Barataria Bay	330L	LA	LA	29.4369	-90.065556	2003	4	10	-0.877333236276155	-0.701315765832761	0	1	1	-0.17496840025829	0.493444453515371	0.849832923998196	-0.717865363784809	0.012557675535491	-0.963503520786486
33984	Barataria Bay	330L	LA	LA	29.4369	-90.065556	2003	5	12	0.225213866866769	0.27708799657791	0	2	2	-0.17496840025829	0.493444453515371	0.849832923998196	-0.717865363784809	0.012557675535491	-0.963503520786486
33995	Barataria Bay	330L	LA	LA	29.4369	-90.065556	2003	7	30	0.402084376509697	-0.515943652546709	0	1	0	-0.17496840025829	0.493444453515371	0.849832923998196	-0.717865363784809	0.012557675535491	-0.963503520786486
34016	Barataria Bay	330L	LA	LA	29.4369	-90.065556	2004	2	19	-1.00173956365216	-1.01821148659695	0	0	2	-0.17496840025829	0.493444453515371	0.849832923998196	-0.717865363784809	0.012557675535491	-0.963503520786486
34036	Barataria Bay	330L	LA	LA	29.4369	-90.065556	2004	7	15	0.402084376509697	-1.01821148659695	0	1	2	-0.17496840025829	0.493444453515371	0.849832923998196	-0.717865363784809	0.012557675535491	-0.963503520786486
34054	Barataria Bay	330L	LA	LA	29.4369	-90.065556	2004	12	23	-1.28217612860089	-0.128572725130615	0	2	1	-0.17496840025829	0.493444453515371	0.849832923998196	-0.717865363784809	0.012557675535491	-0.963503520786486
34133	Barataria Bay	330L	LA	LA	29.4369	-90.065556	2006	12	5	-1.81676988385121	-0.199047931782522	0	1	1	-0.17496840025829	0.493444453515371	0.849832923998196	-0.717865363784809	0.012557675535491	-0.963503520786486
34203	Barataria Bay	331L	LA	LA	29.5536	-90.024167	1998	8	17	0.402084376509697	0.117847788981665	0	1	1	-0.17496840025829	0.493444453515371	0.849832923998196	-0.717865363784809	0.012557675535491	-0.963503520786486
34286	Barataria Bay	331L	LA	LA	29.5536	-90.024167	2000	8	2	0.286264856593369	0.394963310389724	0	2	0	-0.17496840025829	0.493444453515371	0.849832923998196	-0.717865363784809	0.012557675535491	-0.963503520786486
34311	Barataria Bay	331L	LA	LA	29.5536	-90.024167	2001	3	26	-0.551400195705837	-0.515943652546709	0	1	0	-0.17496840025829	0.493444453515371	0.849832923998196	-0.717865363784809	0.012557675535491	-0.963503520786486
34320	Barataria Bay	331L	LA	LA	29.5536	-90.024167	2001	5	30	0.286264856593369	0.154442025027799	0	1	1	-0.17496840025829	0.493444453515371	0.849832923998196	-0.717865363784809	0.012557675535491	-0.963503520786486
34332	Barataria Bay	331L	LA	LA	29.5536	-90.024167	2001	8	21	0.457129216007622	-0.384420045068574	0	1	1	-0.17496840025829	0.493444453515371	0.849832923998196	-0.717865363784809	0.012557675535491	-0.963503520786486
34370	Barataria Bay	331L	LA	LA	29.5536	-90.024167	2002	7	15	0.402084376509697	-0.384420045068574	0	2	1	-0.17496840025829	0.493444453515371	0.849832923998196	-0.717865363784809	0.012557675535491	-0.963503520786486
34423	Barataria Bay	331L	LA	LA	29.5536	-90.024167	2003	10	1	-0.118578035731364	-0.0675243243043869	0	2	1	-0.17496840025829	0.493444453515371	0.849832923998196	-0.717865363784809	0.012557675535491	-0.963503520786486
34427	Barataria Bay	331L	LA	LA	29.5536	-90.024167	2003	10	28	-0.278576873729628	-0.0136758184964697	0	2	1	-0.17496840025829	0.493444453515371	0.849832923998196	-0.717865363784809	0.012557675535491	-0.963503520786486
34496	Barataria Bay	331L	LA	LA	29.5536	-90.024167	2005	7	7	0.286264856593369	-0.282402409405002	0	2	1	-0.17496840025829	0.493444453515371	0.849832923998196	-0.717865363784809	0.012557675535491	-0.963503520786486
34549	Barataria Bay	331L	LA	LA	29.5536	-90.024167	2006	11	8	-0.278576873729628	0.303219902267717	0	2	0	-0.17496840025829	0.493444453515371	0.849832923998196	-0.717865363784809	0.012557675535491	-0.963503520786486
34574	Barataria Bay	331L	LA	LA	29.5536	-90.024167	2007	6	25	0.457129216007622	-0.199047931782522	0	1	1	-0.17496840025829	0.493444453515371	0.849832923998196	-0.717865363784809	0.012557675535491	-0.963503520786486
34587	Barataria Bay	331L	LA	LA	29.5536	-90.024167	2007	9	25	0.225213866866769	0.0780675896255366	0	2	1	-0.17496840025829	0.493444453515371	0.849832923998196	-0.717865363784809	0.012557675535491	-0.963503520786486
34708	Barataria Bay	332L	LA	LA	29.49	-90.127778	2000	9	12	0.402084376509697	0.471337745791985	0	2	1	-0.17496840025829	0.493444453515371	0.849832923998196	-0.717865363784809	0.012557675535491	-0.963503520786486
34713	Barataria Bay	332L	LA	LA	29.49	-90.127778	2000	10	16	-0.19667198603683	0.394963310389724	0	2	1	-0.17496840025829	0.493444453515371	0.849832923998196	-0.717865363784809	0.012557675535491	-0.963503520786486
34729	Barataria Bay	332L	LA	LA	29.49	-90.127778	2001	4	17	0.0960180435224256	-0.384420045068574	0	1	0	-0.17496840025829	0.493444453515371	0.849832923998196	-0.717865363784809	0.012557675535491	-0.963503520786486
34792	Barataria Bay	332L	LA	LA	29.49	-90.127778	2002	9	6	0.225213866866769	-0.0136758184964697	0	1	0	-0.17496840025829	0.493444453515371	0.849832923998196	-0.717865363784809	0.012557675535491	-0.963503520786486
34855	Barataria Bay	332L	LA	LA	29.49	-90.127778	2004	4	1	-0.278576873729628	-0.515943652546709	0	2	0	-0.17496840025829	0.493444453515371	0.849832923998196	-0.717865363784809	0.012557675535491	-0.963503520786486
34863	Barataria Bay	332L	LA	LA	29.49	-90.127778	2004	5	28	0.286264856593369	-1.01821148659695	0	1	1	-0.17496840025829	0.493444453515371	0.849832923998196	-0.717865363784809	0.012557675535491	-0.963503520786486
34913	Barataria Bay	332L	LA	LA	29.49	-90.127778	2005	7	18	0.402084376509697	-0.199047931782522	0	2	0	-0.17496840025829	0.493444453515371	0.849832923998196	-0.717865363784809	0.012557675535491	-0.963503520786486
35019	Barataria Bay	333L	LA	LA	29.6586	-90.13	1998	4	6	-0.19667198603683	-1.01821148659695	0	0	1	-0.17496840025829	0.493444453515371	0.849832923998196	-0.717865363784809	0.012557675535491	-0.963503520786486
35024	Barataria Bay	333L	LA	LA	29.6586	-90.13	1998	5	13	0.225213866866769	-1.01821148659695	0	1	3	-0.17496840025829	0.493444453515371	0.849832923998196	-0.717865363784809	0.012557675535491	-0.963503520786486
35030	Barataria Bay	333L	LA	LA	29.6586	-90.13	1998	6	22	0.457129216007622	-0.515943652546709	0	1	3	-0.17496840025829	0.493444453515371	0.849832923998196	-0.717865363784809	0.012557675535491	-0.963503520786486
35149	Barataria Bay	333L	LA	LA	29.6586	-90.13	2001	5	2	0.027489459257643	-0.384420045068574	0	1	0	-0.17496840025829	0.493444453515371	0.849832923998196	-0.717865363784809	0.012557675535491	-0.963503520786486
35182	Barataria Bay	333L	LA	LA	29.6586	-90.13	2002	2	4	-0.877333236276155	-1.01821148659695	0	0	4	-0.17496840025829	0.493444453515371	0.849832923998196	-0.717865363784809	0.012557675535491	-0.963503520786486
35191	Barataria Bay	333L	LA	LA	29.6586	-90.13	2002	4	22	0.225213866866769	-1.01821148659695	0	2	1	-0.17496840025829	0.493444453515371	0.849832923998196	-0.717865363784809	0.012557675535491	-0.963503520786486
35192	Barataria Bay	333L	LA	LA	29.6586	-90.13	2002	4	29	0.286264856593369	-0.701315765832761	0	1	1	-0.17496840025829	0.493444453515371	0.849832923998196	-0.717865363784809	0.012557675535491	-0.963503520786486
35209	Barataria Bay	333L	LA	LA	29.6586	-90.13	2002	8	26	0.457129216007622	-1.01821148659695	0	0	1	-0.17496840025829	0.493444453515371	0.849832923998196	-0.717865363784809	0.012557675535491	-0.963503520786486
35212	Barataria Bay	333L	LA	LA	29.6586	-90.13	2002	9	18	0.402084376509697	-0.701315765832761	0	1	1	-0.17496840025829	0.493444453515371	0.849832923998196	-0.717865363784809	0.012557675535491	-0.963503520786486
35219	Barataria Bay	333L	LA	LA	29.6586	-90.13	2002	11	19	-0.653171790981682	-1.01821148659695	0	1	1	-0.17496840025829	0.493444453515371	0.849832923998196	-0.717865363784809	0.012557675535491	-0.963503520786486
35275	Barataria Bay	333L	LA	LA	29.6586	-90.13	2004	4	14	-0.455447383372557	-1.01821148659695	0	0	2	-0.17496840025829	0.493444453515371	0.849832923998196	-0.717865363784809	0.012557675535491	-0.963503520786486
35282	Barataria Bay	333L	LA	LA	29.6586	-90.13	2004	6	1	0.286264856593369	-1.01821148659695	0	0	0	-0.17496840025829	0.493444453515371	0.849832923998196	-0.717865363784809	0.012557675535491	-0.963503520786486
35354	Barataria Bay	333L	LA	LA	29.6586	-90.13	2006	4	17	0.0960180435224256	-0.384420045068574	0	2	0	-0.17496840025829	0.493444453515371	0.849832923998196	-0.717865363784809	0.012557675535491	-0.963503520786486
35369	Barataria Bay	333L	LA	LA	29.6586	-90.13	2006	7	31	0.457129216007622	-0.384420045068574	0	1	0	-0.17496840025829	0.493444453515371	0.849832923998196	-0.717865363784809	0.012557675535491	-0.963503520786486
35454	Barataria Bay	334L	LA	LA	29.6128	-90.163333	1998	8	25	0.402084376509697	-0.515943652546709	0	1	0	-0.17496840025829	0.493444453515371	0.849832923998196	-0.717865363784809	0.012557675535491	-0.963503520786486
35601	Barataria Bay	334L	LA	LA	29.6128	-90.163333	2002	3	18	-0.118578035731364	-1.01821148659695	0	0	2	-0.17496840025829	0.493444453515371	0.849832923998196	-0.717865363784809	0.012557675535491	-0.963503520786486
35646	Barataria Bay	334L	LA	LA	29.6128	-90.163333	2003	4	7	-0.0439560974147044	-1.01821148659695	0	0	1	-0.17496840025829	0.493444453515371	0.849832923998196	-0.717865363784809	0.012557675535491	-0.963503520786486
35707	Barataria Bay	334L	LA	LA	29.6128	-90.163333	2004	8	9	0.286264856593369	-1.01821148659695	0	0	2	-0.17496840025829	0.493444453515371	0.849832923998196	-0.717865363784809	0.012557675535491	-0.963503520786486
35749	Barataria Bay	334L	LA	LA	29.6128	-90.163333	2005	8	8	0.402084376509697	-1.01821148659695	0	0	1	-0.17496840025829	0.493444453515371	0.849832923998196	-0.717865363784809	0.012557675535491	-0.963503520786486
35751	Barataria Bay	334L	LA	LA	29.6128	-90.163333	2005	8	22	0.510426301887842	-1.01821148659695	0	0	0	-0.17496840025829	0.493444453515371	0.849832923998196	-0.717865363784809	0.012557675535491	-0.963503520786486
35851	Barataria Bay	335L	LA	LA	29.647222	-90.088056	1998	4	21	-0.118578035731364	-1.01821148659695	1	1	2	-0.17496840025829	0.493444453515371	0.849832923998196	-0.717865363784809	0.012557675535491	-0.963503520786486
35867	Barataria Bay	335L	LA	LA	29.647222	-90.088056	1998	8	12	0.510426301887842	-0.384420045068574	0	0	0	-0.17496840025829	0.493444453515371	0.849832923998196	-0.717865363784809	0.012557675535491	-0.963503520786486
35875	Barataria Bay	335L	LA	LA	29.647222	-90.088056	1998	10	14	0.0960180435224256	-0.701315765832761	0	1	1	-0.17496840025829	0.493444453515371	0.849832923998196	-0.717865363784809	0.012557675535491	-0.963503520786486
35887	Barataria Bay	335L	LA	LA	29.647222	-90.088056	1999	3	9	-0.455447383372557	-0.128572725130615	0	1	2	-0.17496840025829	0.493444453515371	0.849832923998196	-0.717865363784809	0.012557675535491	-0.963503520786486
35918	Barataria Bay	335L	LA	LA	29.647222	-90.088056	1999	10	18	0.027489459257643	-0.128572725130615	0	3	1	-0.17496840025829	0.493444453515371	0.849832923998196	-0.717865363784809	0.012557675535491	-0.963503520786486
35946	Barataria Bay	335L	LA	LA	29.647222	-90.088056	2000	7	5	0.402084376509697	0.117847788981665	0	1	0	-0.17496840025829	0.493444453515371	0.849832923998196	-0.717865363784809	0.012557675535491	-0.963503520786486
35951	Barataria Bay	335L	LA	LA	29.647222	-90.088056	2000	8	7	0.510426301887842	0.117847788981665	0	0	0	-0.17496840025829	0.493444453515371	0.849832923998196	-0.717865363784809	0.012557675535491	-0.963503520786486
35957	Barataria Bay	335L	LA	LA	29.647222	-90.088056	2000	9	18	0.0960180435224256	0.0780675896255366	0	3	1	-0.17496840025829	0.493444453515371	0.849832923998196	-0.717865363784809	0.012557675535491	-0.963503520786486
35959	Barataria Bay	335L	LA	LA	29.647222	-90.088056	2000	10	3	0.16185852921736	0.154442025027799	0	1	1	-0.17496840025829	0.493444453515371	0.849832923998196	-0.717865363784809	0.012557675535491	-0.963503520786486
36001	Barataria Bay	335L	LA	LA	29.647222	-90.088056	2001	9	24	0.225213866866769	-0.701315765832761	0	1	1	-0.17496840025829	0.493444453515371	0.849832923998196	-0.717865363784809	0.012557675535491	-0.963503520786486
36038	Barataria Bay	335L	LA	LA	29.647222	-90.088056	2002	8	14	0.286264856593369	-0.515943652546709	0	1	1	-0.17496840025829	0.493444453515371	0.849832923998196	-0.717865363784809	0.012557675535491	-0.963503520786486
36058	Barataria Bay	335L	LA	LA	29.647222	-90.088056	2003	3	10	-0.364683809168843	-1.01821148659695	0	0	1	-0.17496840025829	0.493444453515371	0.849832923998196	-0.717865363784809	0.012557675535491	-0.963503520786486
36131	Barataria Bay	335L	LA	LA	29.647222	-90.088056	2004	10	11	0.027489459257643	0.0344933113591855	0	2	0	-0.17496840025829	0.493444453515371	0.849832923998196	-0.717865363784809	0.012557675535491	-0.963503520786486
36136	Barataria Bay	335L	LA	LA	29.647222	-90.088056	2004	12	1	-0.653171790981682	-0.701315765832761	0	1	0	-0.17496840025829	0.493444453515371	0.849832923998196	-0.717865363784809	0.012557675535491	-0.963503520786486
36248	Barataria Bay	335L	LA	LA	29.647222	-90.088056	2007	9	4	0.457129216007622	-0.701315765832761	0	0	0	-0.17496840025829	0.493444453515371	0.849832923998196	-0.717865363784809	0.012557675535491	-0.963503520786486
36258	Barataria Bay	335L	LA	LA	29.647222	-90.088056	2007	12	3	-0.455447383372557	-0.282402409405002	0	2	1	-0.17496840025829	0.493444453515371	0.849832923998196	-0.717865363784809	0.012557675535491	-0.963503520786486
36504	Terrebonne/Timbalier Bays	339L	LA	LA	29.21167	-90.68111	1991	10	15	0.194053352664717	0.242430969536579	0	2	3	-0.315631219821711	0.504303234509626	0.843567191292986	-0.622383753996975	0.0161050537365635	-1.12108346942087
36538	Terrebonne/Timbalier Bays	339L	LA	LA	29.21167	-90.68111	1992	7	27	0.436395289279366	-0.187132074993343	2	3	2	-0.315631219821711	0.504303234509626	0.843567191292986	-0.622383753996975	0.0161050537365635	-1.12108346942087
36545	Terrebonne/Timbalier Bays	339L	LA	LA	29.21167	-90.68111	1992	9	14	0.379097768000813	-0.456052407685092	0	2	1	-0.315631219821711	0.504303234509626	0.843567191292986	-0.622383753996975	0.0161050537365635	-1.12108346942087
36621	Terrebonne/Timbalier Bays	339L	LA	LA	29.21167	-90.68111	1994	5	23	0.319716249239518	-1.21409624988954	1	1	2	-0.315631219821711	0.504303234509626	0.843567191292986	-0.622383753996975	0.0161050537365635	-1.12108346942087
36622	Terrebonne/Timbalier Bays	339L	LA	LA	29.21167	-90.68111	1994	6	1	0.258093396144029	-1.21409624988954	0	2	1	-0.315631219821711	0.504303234509626	0.843567191292986	-0.622383753996975	0.0161050537365635	-1.12108346942087
36646	Terrebonne/Timbalier Bays	339L	LA	LA	29.21167	-90.68111	1994	11	30	-0.6400287566654	0.191889846108883	0	2	2	-0.315631219821711	0.504303234509626	0.843567191292986	-0.622383753996975	0.0161050537365635	-1.12108346942087
36650	Terrebonne/Timbalier Bays	339L	LA	LA	29.21167	-90.68111	1995	1	18	-0.534649497405432	0.0214587403675754	0	2	2	-0.315631219821711	0.504303234509626	0.843567191292986	-0.622383753996975	0.0161050537365635	-1.12108346942087
36686	Terrebonne/Timbalier Bays	339L	LA	LA	29.21167	-90.68111	1995	10	16	-0.254050369018768	0.191889846108883	0	2	1	-0.315631219821711	0.504303234509626	0.843567191292986	-0.622383753996975	0.0161050537365635	-1.12108346942087
36697	Terrebonne/Timbalier Bays	339L	LA	LA	29.21167	-90.68111	1996	2	26	0.194053352664717	0.138459128181376	0	2	1	-0.315631219821711	0.504303234509626	0.843567191292986	-0.622383753996975	0.0161050537365635	-1.12108346942087
36719	Terrebonne/Timbalier Bays	339L	LA	LA	29.21167	-90.68111	1996	7	29	0.436395289279366	-0.187132074993343	2	2	4	-0.315631219821711	0.504303234509626	0.843567191292986	-0.622383753996975	0.0161050537365635	-1.12108346942087
36734	Terrebonne/Timbalier Bays	339L	LA	LA	29.21167	-90.68111	1996	11	19	0.0579068771796066	0.570911767211109	0	1	1	-0.315631219821711	0.504303234509626	0.843567191292986	-0.622383753996975	0.0161050537365635	-1.12108346942087
36763	Terrebonne/Timbalier Bays	339L	LA	LA	29.21167	-90.68111	1997	7	29	0.491750143099639	-0.566153996095569	2	3	3	-0.315631219821711	0.504303234509626	0.843567191292986	-0.622383753996975	0.0161050537365635	-1.12108346942087
36775	Terrebonne/Timbalier Bays	339L	LA	LA	29.21167	-90.68111	1997	10	20	-0.0906329162942301	0.33598729281632	0	2	1	-0.315631219821711	0.504303234509626	0.843567191292986	-0.622383753996975	0.0161050537365635	-1.12108346942087
36784	Terrebonne/Timbalier Bays	339L	LA	LA	29.21167	-90.68111	1998	3	2	-0.6400287566654	-1.00550543452863	0	2	3	-0.315631219821711	0.504303234509626	0.843567191292986	-0.622383753996975	0.0161050537365635	-1.12108346942087
36789	Terrebonne/Timbalier Bays	339L	LA	LA	29.21167	-90.68111	1998	4	6	-0.170298072370357	-0.690976882079881	0	2	1	-0.315631219821711	0.504303234509626	0.843567191292986	-0.622383753996975	0.0161050537365635	-1.12108346942087
36809	Terrebonne/Timbalier Bays	339L	LA	LA	29.21167	-90.68111	1998	8	24	0.491750143099639	0.191889846108883	1	3	1	-0.315631219821711	0.504303234509626	0.843567191292986	-0.622383753996975	0.0161050537365635	-1.12108346942087
36907	Terrebonne/Timbalier Bays	339L	LA	LA	29.21167	-90.68111	2000	12	11	-0.435660899164798	0.242430969536579	0	3	2	-0.315631219821711	0.504303234509626	0.843567191292986	-0.622383753996975	0.0161050537365635	-1.12108346942087
36917	Terrebonne/Timbalier Bays	339L	LA	LA	29.21167	-90.68111	2001	3	27	-0.534649497405432	-0.566153996095569	0	3	2	-0.315631219821711	0.504303234509626	0.843567191292986	-0.622383753996975	0.0161050537365635	-1.12108346942087
36964	Terrebonne/Timbalier Bays	339L	LA	LA	29.21167	-90.68111	2002	4	23	0.319716249239518	-0.456052407685092	0	2	2	-0.315631219821711	0.504303234509626	0.843567191292986	-0.622383753996975	0.0161050537365635	-1.12108346942087
36996	Terrebonne/Timbalier Bays	339L	LA	LA	29.21167	-90.68111	2002	12	30	-0.6400287566654	-0.268468837651504	0	3	3	-0.315631219821711	0.504303234509626	0.843567191292986	-0.622383753996975	0.0161050537365635	-1.12108346942087
37009	Terrebonne/Timbalier Bays	339L	LA	LA	29.21167	-90.68111	2003	4	28	0.194053352664717	-0.268468837651504	0	1	2	-0.315631219821711	0.504303234509626	0.843567191292986	-0.622383753996975	0.0161050537365635	-1.12108346942087
37010	Terrebonne/Timbalier Bays	339L	LA	LA	29.21167	-90.68111	2003	5	5	0.258093396144029	0.42102617150677	0	4	2	-0.315631219821711	0.504303234509626	0.843567191292986	-0.622383753996975	0.0161050537365635	-1.12108346942087
37035	Terrebonne/Timbalier Bays	339L	LA	LA	29.21167	-90.68111	2003	10	28	-0.342331966230479	0.0817882576984065	0	2	1	-0.315631219821711	0.504303234509626	0.843567191292986	-0.622383753996975	0.0161050537365635	-1.12108346942087
37059	Terrebonne/Timbalier Bays	339L	LA	LA	29.21167	-90.68111	2004	6	7	0.319716249239518	-0.456052407685092	0	2	2	-0.315631219821711	0.504303234509626	0.843567191292986	-0.622383753996975	0.0161050537365635	-1.12108346942087
37091	Terrebonne/Timbalier Bays	339L	LA	LA	29.21167	-90.68111	2005	3	18	-0.752681131764227	-1.21409624988954	0	2	2	-0.315631219821711	0.504303234509626	0.843567191292986	-0.622383753996975	0.0161050537365635	-1.12108346942087
37101	Terrebonne/Timbalier Bays	339L	LA	LA	29.21167	-90.68111	2005	5	24	0.436395289279366	0.191889846108883	0	2	2	-0.315631219821711	0.504303234509626	0.843567191292986	-0.622383753996975	0.0161050537365635	-1.12108346942087
37106	Terrebonne/Timbalier Bays	339L	LA	LA	29.21167	-90.68111	2005	6	27	0.491750143099639	0.138459128181376	0	3	2	-0.315631219821711	0.504303234509626	0.843567191292986	-0.622383753996975	0.0161050537365635	-1.12108346942087
37166	Terrebonne/Timbalier Bays	339L	LA	LA	29.21167	-90.68111	2006	10	31	-0.0146744855468395	0.290379073059325	1	3	1	-0.315631219821711	0.504303234509626	0.843567191292986	-0.622383753996975	0.0161050537365635	-1.12108346942087
40635	Terrebonne/Timbalier Bays	367L	LA	LA	29.26444	-90.55417	1991	4	16	0.194053352664717	0.290379073059325	0	2	1	-0.315631219821711	0.504303234509626	0.843567191292986	-0.622383753996975	0.0161050537365635	-1.12108346942087
40672	Terrebonne/Timbalier Bays	367L	LA	LA	29.26444	-90.55417	1992	2	3	-0.752681131764227	0.0214587403675754	0	2	3	-0.315631219821711	0.504303234509626	0.843567191292986	-0.622383753996975	0.0161050537365635	-1.12108346942087
40746	Terrebonne/Timbalier Bays	367L	LA	LA	29.26444	-90.55417	1993	9	9	0.545289752924087	-0.187132074993343	1	0	3	-0.315631219821711	0.504303234509626	0.843567191292986	-0.622383753996975	0.0161050537365635	-1.12108346942087
40748	Terrebonne/Timbalier Bays	367L	LA	LA	29.26444	-90.55417	1993	9	20	0.436395289279366	-0.112309506476413	1	1	6	-0.315631219821711	0.504303234509626	0.843567191292986	-0.622383753996975	0.0161050537365635	-1.12108346942087
40751	Terrebonne/Timbalier Bays	367L	LA	LA	29.26444	-90.55417	1993	10	11	-0.0906329162942301	-0.112309506476413	1	1	2	-0.315631219821711	0.504303234509626	0.843567191292986	-0.622383753996975	0.0161050537365635	-1.12108346942087
40778	Terrebonne/Timbalier Bays	367L	LA	LA	29.26444	-90.55417	1994	6	28	0.379097768000813	-0.690976882079881	1	2	3	-0.315631219821711	0.504303234509626	0.843567191292986	-0.622383753996975	0.0161050537365635	-1.12108346942087
40781	Terrebonne/Timbalier Bays	367L	LA	LA	29.26444	-90.55417	1994	7	19	0.545289752924087	-0.456052407685092	4	2	3	-0.315631219821711	0.504303234509626	0.843567191292986	-0.622383753996975	0.0161050537365635	-1.12108346942087
40784	Terrebonne/Timbalier Bays	367L	LA	LA	29.26444	-90.55417	1994	8	9	0.436395289279366	-0.112309506476413	2	2	4	-0.315631219821711	0.504303234509626	0.843567191292986	-0.622383753996975	0.0161050537365635	-1.12108346942087
40797	Terrebonne/Timbalier Bays	367L	LA	LA	29.26444	-90.55417	1994	11	14	-0.0906329162942301	0.460810178800632	0	2	1	-0.315631219821711	0.504303234509626	0.843567191292986	-0.622383753996975	0.0161050537365635	-1.12108346942087
40854	Terrebonne/Timbalier Bays	367L	LA	LA	29.26444	-90.55417	1996	4	1	-0.254050369018768	0.33598729281632	0	0	2	-0.315631219821711	0.504303234509626	0.843567191292986	-0.622383753996975	0.0161050537365635	-1.12108346942087
40859	Terrebonne/Timbalier Bays	367L	LA	LA	29.26444	-90.55417	1996	5	8	0.258093396144029	0.33598729281632	1	2	2	-0.315631219821711	0.504303234509626	0.843567191292986	-0.622383753996975	0.0161050537365635	-1.12108346942087
40879	Terrebonne/Timbalier Bays	367L	LA	LA	29.26444	-90.55417	1996	9	24	0.319716249239518	0.191889846108883	1	2	3	-0.315631219821711	0.504303234509626	0.843567191292986	-0.622383753996975	0.0161050537365635	-1.12108346942087
40882	Terrebonne/Timbalier Bays	367L	LA	LA	29.26444	-90.55417	1996	10	14	-0.0146744855468395	0.498969888420243	0	2	1	-0.315631219821711	0.504303234509626	0.843567191292986	-0.622383753996975	0.0161050537365635	-1.12108346942087
40884	Terrebonne/Timbalier Bays	367L	LA	LA	29.26444	-90.55417	1996	10	30	0.319716249239518	0.42102617150677	2	2	1	-0.315631219821711	0.504303234509626	0.843567191292986	-0.622383753996975	0.0161050537365635	-1.12108346942087
40893	Terrebonne/Timbalier Bays	367L	LA	LA	29.26444	-90.55417	1997	2	18	-1.00438018170047	0.290379073059325	0	0	3	-0.315631219821711	0.504303234509626	0.843567191292986	-0.622383753996975	0.0161050537365635	-1.12108346942087
40897	Terrebonne/Timbalier Bays	367L	LA	LA	29.26444	-90.55417	1997	3	24	-0.0906329162942301	0.138459128181376	0	1	2	-0.315631219821711	0.504303234509626	0.843567191292986	-0.622383753996975	0.0161050537365635	-1.12108346942087
40904	Terrebonne/Timbalier Bays	367L	LA	LA	29.26444	-90.55417	1997	5	12	0.319716249239518	-0.0430346282859056	0	2	1	-0.315631219821711	0.504303234509626	0.843567191292986	-0.622383753996975	0.0161050537365635	-1.12108346942087
40976	Terrebonne/Timbalier Bays	367L	LA	LA	29.26444	-90.55417	1999	1	20	-0.342331966230479	0.290379073059325	0	1	1	-0.315631219821711	0.504303234509626	0.843567191292986	-0.622383753996975	0.0161050537365635	-1.12108346942087
40995	Terrebonne/Timbalier Bays	367L	LA	LA	29.26444	-90.55417	1999	6	21	0.319716249239518	0.191889846108883	1	3	1	-0.315631219821711	0.504303234509626	0.843567191292986	-0.622383753996975	0.0161050537365635	-1.12108346942087
41033	Terrebonne/Timbalier Bays	367L	LA	LA	29.26444	-90.55417	2000	5	23	0.319716249239518	0.460810178800632	1	2	1	-0.315631219821711	0.504303234509626	0.843567191292986	-0.622383753996975	0.0161050537365635	-1.12108346942087
41076	Terrebonne/Timbalier Bays	367L	LA	LA	29.26444	-90.55417	2001	5	14	0.258093396144029	0.33598729281632	0	2	1	-0.315631219821711	0.504303234509626	0.843567191292986	-0.622383753996975	0.0161050537365635	-1.12108346942087
41087	Terrebonne/Timbalier Bays	367L	LA	LA	29.26444	-90.55417	2001	7	30	0.436395289279366	-0.112309506476413	1	1	1	-0.315631219821711	0.504303234509626	0.843567191292986	-0.622383753996975	0.0161050537365635	-1.12108346942087
41100	Terrebonne/Timbalier Bays	367L	LA	LA	29.26444	-90.55417	2001	10	29	-0.534649497405432	0.290379073059325	0	2	2	-0.315631219821711	0.504303234509626	0.843567191292986	-0.622383753996975	0.0161050537365635	-1.12108346942087
41153	Terrebonne/Timbalier Bays	367L	LA	LA	29.26444	-90.55417	2003	3	5	-0.435660899164798	0.42102617150677	0	2	1	-0.315631219821711	0.504303234509626	0.843567191292986	-0.622383753996975	0.0161050537365635	-1.12108346942087
41190	Terrebonne/Timbalier Bays	367L	LA	LA	29.26444	-90.55417	2003	12	2	-0.752681131764227	0.33598729281632	0	3	1	-0.315631219821711	0.504303234509626	0.843567191292986	-0.622383753996975	0.0161050537365635	-1.12108346942087
41201	Terrebonne/Timbalier Bays	367L	LA	LA	29.26444	-90.55417	2004	3	29	0.0579068771796066	0.33598729281632	0	1	1	-0.315631219821711	0.504303234509626	0.843567191292986	-0.622383753996975	0.0161050537365635	-1.12108346942087
41241	Terrebonne/Timbalier Bays	367L	LA	LA	29.26444	-90.55417	2005	2	28	-0.6400287566654	-0.0430346282859056	0	2	2	-0.315631219821711	0.504303234509626	0.843567191292986	-0.622383753996975	0.0161050537365635	-1.12108346942087
41429	Terrebonne/Timbalier Bays	370L	LA	LA	29.08333	-90.70667	1991	7	1	0.491750143099639	0.191889846108883	2	1	3	-0.315631219821711	0.504303234509626	0.843567191292986	-0.622383753996975	0.0161050537365635	-1.12108346942087
41461	Terrebonne/Timbalier Bays	370L	LA	LA	29.08333	-90.70667	1992	4	7	-0.170298072370357	0.535632747317563	0	0	1	-0.315631219821711	0.504303234509626	0.843567191292986	-0.622383753996975	0.0161050537365635	-1.12108346942087
41472	Terrebonne/Timbalier Bays	370L	LA	LA	29.08333	-90.70667	1992	6	15	0.491750143099639	0.460810178800632	0	0	1	-0.315631219821711	0.504303234509626	0.843567191292986	-0.622383753996975	0.0161050537365635	-1.12108346942087
41482	Terrebonne/Timbalier Bays	370L	LA	LA	29.08333	-90.70667	1992	9	1	0.436395289279366	0.33598729281632	1	1	1	-0.315631219821711	0.504303234509626	0.843567191292986	-0.622383753996975	0.0161050537365635	-1.12108346942087
41561	Terrebonne/Timbalier Bays	370L	LA	LA	29.08333	-90.70667	1994	5	4	0.127398718064565	0.0817882576984065	1	2	1	-0.315631219821711	0.504303234509626	0.843567191292986	-0.622383753996975	0.0161050537365635	-1.12108346942087
41573	Terrebonne/Timbalier Bays	370L	LA	LA	29.08333	-90.70667	1994	7	11	0.379097768000813	0.242430969536579	1	2	1	-0.315631219821711	0.504303234509626	0.843567191292986	-0.622383753996975	0.0161050537365635	-1.12108346942087
41635	Terrebonne/Timbalier Bays	370L	LA	LA	29.08333	-90.70667	1995	11	30	-0.6400287566654	0.498969888420243	0	0	1	-0.315631219821711	0.504303234509626	0.843567191292986	-0.622383753996975	0.0161050537365635	-1.12108346942087
41780	Terrebonne/Timbalier Bays	370L	LA	LA	29.08333	-90.70667	1999	5	3	0.127398718064565	0.33598729281632	0	3	2	-0.315631219821711	0.504303234509626	0.843567191292986	-0.622383753996975	0.0161050537365635	-1.12108346942087
41893	Terrebonne/Timbalier Bays	370L	LA	LA	29.08333	-90.70667	2001	11	14	-0.0906329162942301	0.570911767211109	0	4	1	-0.315631219821711	0.504303234509626	0.843567191292986	-0.622383753996975	0.0161050537365635	-1.12108346942087
41904	Terrebonne/Timbalier Bays	370L	LA	LA	29.08333	-90.70667	2002	3	25	-0.254050369018768	0.570911767211109	1	1	1	-0.315631219821711	0.504303234509626	0.843567191292986	-0.622383753996975	0.0161050537365635	-1.12108346942087
42019	Terrebonne/Timbalier Bays	370L	LA	LA	29.08333	-90.70667	2004	9	28	0.194053352664717	0.535632747317563	0	1	1	-0.315631219821711	0.504303234509626	0.843567191292986	-0.622383753996975	0.0161050537365635	-1.12108346942087
42036	Terrebonne/Timbalier Bays	370L	LA	LA	29.08333	-90.70667	2005	3	23	-0.170298072370357	0.138459128181376	0	3	1	-0.315631219821711	0.504303234509626	0.843567191292986	-0.622383753996975	0.0161050537365635	-1.12108346942087
42043	Terrebonne/Timbalier Bays	370L	LA	LA	29.08333	-90.70667	2005	5	9	0.127398718064565	0.498969888420243	1	2	1	-0.315631219821711	0.504303234509626	0.843567191292986	-0.622383753996975	0.0161050537365635	-1.12108346942087
42047	Terrebonne/Timbalier Bays	370L	LA	LA	29.08333	-90.70667	2005	6	8	0.491750143099639	0.290379073059325	0	1	1	-0.315631219821711	0.504303234509626	0.843567191292986	-0.622383753996975	0.0161050537365635	-1.12108346942087
42054	Terrebonne/Timbalier Bays	370L	LA	LA	29.08333	-90.70667	2005	7	25	0.545289752924087	0.498969888420243	0	3	3	-0.315631219821711	0.504303234509626	0.843567191292986	-0.622383753996975	0.0161050537365635	-1.12108346942087
42227	Terrebonne/Timbalier Bays	371L	LA	LA	29.16667	-90.565	1991	8	13	0.436395289279366	0.0214587403675754	2	1	1	-0.315631219821711	0.504303234509626	0.843567191292986	-0.622383753996975	0.0161050537365635	-1.12108346942087
42231	Terrebonne/Timbalier Bays	371L	LA	LA	29.16667	-90.565	1991	9	10	0.436395289279366	0.0817882576984065	1	2	2	-0.315631219821711	0.504303234509626	0.843567191292986	-0.622383753996975	0.0161050537365635	-1.12108346942087
42279	Terrebonne/Timbalier Bays	371L	LA	LA	29.16667	-90.565	1992	9	14	0.379097768000813	0.42102617150677	0	3	1	-0.315631219821711	0.504303234509626	0.843567191292986	-0.622383753996975	0.0161050537365635	-1.12108346942087
42304	Terrebonne/Timbalier Bays	371L	LA	LA	29.16667	-90.565	1993	5	10	0.258093396144029	0.290379073059325	0	2	1	-0.315631219821711	0.504303234509626	0.843567191292986	-0.622383753996975	0.0161050537365635	-1.12108346942087
42307	Terrebonne/Timbalier Bays	371L	LA	LA	29.16667	-90.565	1993	6	2	0.436395289279366	0.0214587403675754	1	2	2	-0.315631219821711	0.504303234509626	0.843567191292986	-0.622383753996975	0.0161050537365635	-1.12108346942087
42309	Terrebonne/Timbalier Bays	371L	LA	LA	29.16667	-90.565	1993	6	15	0.545289752924087	-0.112309506476413	2	1	3	-0.315631219821711	0.504303234509626	0.843567191292986	-0.622383753996975	0.0161050537365635	-1.12108346942087
42365	Terrebonne/Timbalier Bays	371L	LA	LA	29.16667	-90.565	1994	9	19	0.258093396144029	0.191889846108883	3	1	3	-0.315631219821711	0.504303234509626	0.843567191292986	-0.622383753996975	0.0161050537365635	-1.12108346942087
42372	Terrebonne/Timbalier Bays	371L	LA	LA	29.16667	-90.565	1994	11	14	-0.0906329162942301	-0.268468837651504	1	3	1	-0.315631219821711	0.504303234509626	0.843567191292986	-0.622383753996975	0.0161050537365635	-1.12108346942087
42414	Terrebonne/Timbalier Bays	371L	LA	LA	29.16667	-90.565	1995	10	24	0.127398718064565	0.42102617150677	1	1	2	-0.315631219821711	0.504303234509626	0.843567191292986	-0.622383753996975	0.0161050537365635	-1.12108346942087
42426	Terrebonne/Timbalier Bays	371L	LA	LA	29.16667	-90.565	1996	3	11	-1.47411086599552	0.570911767211109	0	1	3	-0.315631219821711	0.504303234509626	0.843567191292986	-0.622383753996975	0.0161050537365635	-1.12108346942087
42437	Terrebonne/Timbalier Bays	371L	LA	LA	29.16667	-90.565	1996	5	30	0.491750143099639	0.242430969536579	0	1	2	-0.315631219821711	0.504303234509626	0.843567191292986	-0.622383753996975	0.0161050537365635	-1.12108346942087
42495	Terrebonne/Timbalier Bays	371L	LA	LA	29.16667	-90.565	1997	8	26	0.436395289279366	0.33598729281632	1	0	3	-0.315631219821711	0.504303234509626	0.843567191292986	-0.622383753996975	0.0161050537365635	-1.12108346942087
42530	Terrebonne/Timbalier Bays	371L	LA	LA	29.16667	-90.565	1998	7	6	0.491750143099639	0.242430969536579	4	1	2	-0.315631219821711	0.504303234509626	0.843567191292986	-0.622383753996975	0.0161050537365635	-1.12108346942087
42585	Terrebonne/Timbalier Bays	371L	LA	LA	29.16667	-90.565	1999	9	28	0.258093396144029	0.498969888420243	1	2	2	-0.315631219821711	0.504303234509626	0.843567191292986	-0.622383753996975	0.0161050537365635	-1.12108346942087
42594	Terrebonne/Timbalier Bays	371L	LA	LA	29.16667	-90.565	1999	12	20	-1.00438018170047	0.460810178800632	0	3	1	-0.315631219821711	0.504303234509626	0.843567191292986	-0.622383753996975	0.0161050537365635	-1.12108346942087
42639	Terrebonne/Timbalier Bays	371L	LA	LA	29.16667	-90.565	2001	2	5	-1.14645338531188	0.0817882576984065	0	1	2	-0.315631219821711	0.504303234509626	0.843567191292986	-0.622383753996975	0.0161050537365635	-1.12108346942087
42645	Terrebonne/Timbalier Bays	371L	LA	LA	29.16667	-90.565	2001	3	27	-0.6400287566654	0.460810178800632	0	3	2	-0.315631219821711	0.504303234509626	0.843567191292986	-0.622383753996975	0.0161050537365635	-1.12108346942087
42694	Terrebonne/Timbalier Bays	371L	LA	LA	29.16667	-90.565	2002	5	6	0.379097768000813	-0.0430346282859056	0	3	1	-0.315631219821711	0.504303234509626	0.843567191292986	-0.622383753996975	0.0161050537365635	-1.12108346942087
42851	Terrebonne/Timbalier Bays	371L	LA	LA	29.16667	-90.565	2005	10	31	-0.342331966230479	0.535632747317563	0	1	2	-0.315631219821711	0.504303234509626	0.843567191292986	-0.622383753996975	0.0161050537365635	-1.12108346942087
42858	Terrebonne/Timbalier Bays	371L	LA	LA	29.16667	-90.565	2006	2	6	-0.534649497405432	0.0817882576984065	0	3	1	-0.315631219821711	0.504303234509626	0.843567191292986	-0.622383753996975	0.0161050537365635	-1.12108346942087
44539	Terrebonne/Timbalier Bays	390L	LA	LA	29.19167	-90.26667	1994	5	1	0.194053352664717	0.242430969536579	0	1	0	-0.315631219821711	0.504303234509626	0.843567191292986	-0.622383753996975	0.0161050537365635	-1.12108346942087
44937	Atchafalaya/Vermilion Bays	394L	LA	LA	29.33056	-90.95556	1991	3	26	0.0539022790107264	-0.489646492724005	0	1	2	-0.125129531855583	0.548880523921551	0.294353162219766	-0.658704826850765	0.366997270900685	-0.172551964224792
44940	Atchafalaya/Vermilion Bays	394L	LA	LA	29.33056	-90.95556	1991	4	17	0.191534170764222	0.240390697953729	0	2	0	-0.125129531855583	0.548880523921551	0.294353162219766	-0.658704826850765	0.366997270900685	-0.172551964224792
44959	Atchafalaya/Vermilion Bays	394L	LA	LA	29.33056	-90.95556	1991	8	26	0.436520161540956	-0.253365076458449	0	2	2	-0.125129531855583	0.548880523921551	0.294353162219766	-0.658704826850765	0.366997270900685	-0.172551964224792
44964	Atchafalaya/Vermilion Bays	394L	LA	LA	29.33056	-90.95556	1991	9	30	-0.0194709774213138	0.386842088849589	0	2	3	-0.125129531855583	0.548880523921551	0.294353162219766	-0.658704826850765	0.366997270900685	-0.172551964224792
45061	Atchafalaya/Vermilion Bays	394L	LA	LA	29.33056	-90.95556	1994	2	7	-0.445050532839891	-0.489646492724005	0	1	3	-0.125129531855583	0.548880523921551	0.294353162219766	-0.658704826850765	0.366997270900685	-0.172551964224792
45064	Atchafalaya/Vermilion Bays	394L	LA	LA	29.33056	-90.95556	1994	3	14	-0.445050532839891	-0.893572241766487	0	1	3	-0.125129531855583	0.548880523921551	0.294353162219766	-0.658704826850765	0.366997270900685	-0.172551964224792
45079	Atchafalaya/Vermilion Bays	394L	LA	LA	29.33056	-90.95556	1994	6	30	0.492478960488019	-0.893572241766487	1	0	1	-0.125129531855583	0.548880523921551	0.294353162219766	-0.658704826850765	0.366997270900685	-0.172551964224792
45114	Atchafalaya/Vermilion Bays	394L	LA	LA	29.33056	-90.95556	1995	6	1	0.378597499802894	0.150560672584033	0	1	1	-0.125129531855583	0.548880523921551	0.294353162219766	-0.658704826850765	0.366997270900685	-0.172551964224792
45415	Atchafalaya/Vermilion Bays	394L	LA	LA	29.33056	-90.95556	2002	7	9	0.492478960488019	-0.893572241766487	0	1	1	-0.125129531855583	0.548880523921551	0.294353162219766	-0.658704826850765	0.366997270900685	-0.172551964224792
45421	Atchafalaya/Vermilion Bays	394L	LA	LA	29.33056	-90.95556	2002	8	21	0.436520161540956	0.150560672584033	1	1	2	-0.125129531855583	0.548880523921551	0.294353162219766	-0.658704826850765	0.366997270900685	-0.172551964224792
45450	Atchafalaya/Vermilion Bays	394L	LA	LA	29.33056	-90.95556	2003	5	19	0.436520161540956	0.386842088849589	0	3	2	-0.125129531855583	0.548880523921551	0.294353162219766	-0.658704826850765	0.366997270900685	-0.172551964224792
45456	Atchafalaya/Vermilion Bays	394L	LA	LA	29.33056	-90.95556	2003	7	2	0.318568103278365	-0.893572241766487	0	2	3	-0.125129531855583	0.548880523921551	0.294353162219766	-0.658704826850765	0.366997270900685	-0.172551964224792
45471	Atchafalaya/Vermilion Bays	394L	LA	LA	29.33056	-90.95556	2003	10	13	0.256272918503585	0.240390697953729	0	2	1	-0.125129531855583	0.548880523921551	0.294353162219766	-0.658704826850765	0.366997270900685	-0.172551964224792
45472	Atchafalaya/Vermilion Bays	394L	LA	LA	29.33056	-90.95556	2003	10	20	0.0539022790107264	0.601130643170203	0	1	1	-0.125129531855583	0.548880523921551	0.294353162219766	-0.658704826850765	0.366997270900685	-0.172551964224792
45476	Atchafalaya/Vermilion Bays	394L	LA	LA	29.33056	-90.95556	2003	12	1	-0.651648131060441	0.386842088849589	1	2	1	-0.125129531855583	0.548880523921551	0.294353162219766	-0.658704826850765	0.366997270900685	-0.172551964224792
45551	Atchafalaya/Vermilion Bays	394L	LA	LA	29.33056	-90.95556	2005	8	22	0.492478960488019	0.318205005360958	0	2	1	-0.125129531855583	0.548880523921551	0.294353162219766	-0.658704826850765	0.366997270900685	-0.172551964224792
45856	Terrebonne/Timbalier Bays	395L	LA	LA	29.26111	-90.91667	1991	1	17	-0.873685503621011	-1.48301658258129	0	2	3	-0.315631219821711	0.504303234509626	0.843567191292986	-0.622383753996975	0.0161050537365635	-1.12108346942087
45949	Terrebonne/Timbalier Bays	395L	LA	LA	29.26111	-90.91667	1993	3	23	-0.170298072370357	-0.690976882079881	0	1	2	-0.315631219821711	0.504303234509626	0.843567191292986	-0.622383753996975	0.0161050537365635	-1.12108346942087
45951	Terrebonne/Timbalier Bays	395L	LA	LA	29.26111	-90.91667	1993	4	5	-0.435660899164798	-1.21409624988954	0	2	2	-0.315631219821711	0.504303234509626	0.843567191292986	-0.622383753996975	0.0161050537365635	-1.12108346942087
45976	Terrebonne/Timbalier Bays	395L	LA	LA	29.26111	-90.91667	1993	9	27	0.379097768000813	-0.835074328787318	0	2	4	-0.315631219821711	0.504303234509626	0.843567191292986	-0.622383753996975	0.0161050537365635	-1.12108346942087
45980	Terrebonne/Timbalier Bays	395L	LA	LA	29.26111	-90.91667	1993	10	25	-0.0906329162942301	-0.35756318073465	0	2	2	-0.315631219821711	0.504303234509626	0.843567191292986	-0.622383753996975	0.0161050537365635	-1.12108346942087
46042	Terrebonne/Timbalier Bays	395L	LA	LA	29.26111	-90.91667	1995	5	31	0.491750143099639	0.0214587403675754	3	1	2	-0.315631219821711	0.504303234509626	0.843567191292986	-0.622383753996975	0.0161050537365635	-1.12108346942087
46049	Terrebonne/Timbalier Bays	395L	LA	LA	29.26111	-90.91667	1995	7	20	0.491750143099639	-1.48301658258129	1	2	3	-0.315631219821711	0.504303234509626	0.843567191292986	-0.622383753996975	0.0161050537365635	-1.12108346942087
46088	Terrebonne/Timbalier Bays	395L	LA	LA	29.26111	-90.91667	1996	6	20	0.436395289279366	-0.835074328787318	2	2	3	-0.315631219821711	0.504303234509626	0.843567191292986	-0.622383753996975	0.0161050537365635	-1.12108346942087
46091	Terrebonne/Timbalier Bays	395L	LA	LA	29.26111	-90.91667	1996	7	12	0.491750143099639	-1.48301658258129	1	1	3	-0.315631219821711	0.504303234509626	0.843567191292986	-0.622383753996975	0.0161050537365635	-1.12108346942087
46093	Terrebonne/Timbalier Bays	395L	LA	LA	29.26111	-90.91667	1996	7	23	0.491750143099639	-1.48301658258129	2	2	4	-0.315631219821711	0.504303234509626	0.843567191292986	-0.622383753996975	0.0161050537365635	-1.12108346942087
46330	Terrebonne/Timbalier Bays	395L	LA	LA	29.26111	-90.91667	2002	4	10	-0.170298072370357	-0.0430346282859056	0	2	2	-0.315631219821711	0.504303234509626	0.843567191292986	-0.622383753996975	0.0161050537365635	-1.12108346942087
46420	Terrebonne/Timbalier Bays	395L	LA	LA	29.26111	-90.91667	2004	5	10	0.319716249239518	-0.187132074993343	0	2	1	-0.315631219821711	0.504303234509626	0.843567191292986	-0.622383753996975	0.0161050537365635	-1.12108346942087
46535	Terrebonne/Timbalier Bays	395L	LA	LA	29.26111	-90.91667	2006	12	18	-0.342331966230479	0.138459128181376	0	0	2	-0.315631219821711	0.504303234509626	0.843567191292986	-0.622383753996975	0.0161050537365635	-1.12108346942087
46677	Terrebonne/Timbalier Bays	396L	LA	LA	29.16667	-90.95833	1991	3	25	0.127398718064565	0.138459128181376	1	2	2	-0.315631219821711	0.504303234509626	0.843567191292986	-0.622383753996975	0.0161050537365635	-1.12108346942087
46697	Terrebonne/Timbalier Bays	396L	LA	LA	29.16667	-90.95833	1991	8	13	0.436395289279366	0.0214587403675754	2	1	5	-0.315631219821711	0.504303234509626	0.843567191292986	-0.622383753996975	0.0161050537365635	-1.12108346942087
46728	Terrebonne/Timbalier Bays	396L	LA	LA	29.16667	-90.95833	1992	5	28	0.379097768000813	0.42102617150677	0	2	0	-0.315631219821711	0.504303234509626	0.843567191292986	-0.622383753996975	0.0161050537365635	-1.12108346942087
46774	Terrebonne/Timbalier Bays	396L	LA	LA	29.16667	-90.95833	1994	8	8	0.491750143099639	0.138459128181376	3	1	1	-0.315631219821711	0.504303234509626	0.843567191292986	-0.622383753996975	0.0161050537365635	-1.12108346942087
46829	Terrebonne/Timbalier Bays	396L	LA	LA	29.16667	-90.95833	1998	1	9	-0.873685503621011	-0.456052407685092	0	2	3	-0.315631219821711	0.504303234509626	0.843567191292986	-0.622383753996975	0.0161050537365635	-1.12108346942087
46858	Terrebonne/Timbalier Bays	396L	LA	LA	29.16667	-90.95833	1999	10	19	0.127398718064565	0.460810178800632	1	2	2	-0.315631219821711	0.504303234509626	0.843567191292986	-0.622383753996975	0.0161050537365635	-1.12108346942087
46883	Terrebonne/Timbalier Bays	396L	LA	LA	29.16667	-90.95833	2001	3	13	-0.0906329162942301	0.242430969536579	1	2	1	-0.315631219821711	0.504303234509626	0.843567191292986	-0.622383753996975	0.0161050537365635	-1.12108346942087
46899	Terrebonne/Timbalier Bays	396L	LA	LA	29.16667	-90.95833	2002	2	13	-1.00438018170047	-0.112309506476413	0	1	2	-0.315631219821711	0.504303234509626	0.843567191292986	-0.622383753996975	0.0161050537365635	-1.12108346942087
46948	Terrebonne/Timbalier Bays	396L	LA	LA	29.16667	-90.95833	2004	12	20	-1.14645338531188	0.0817882576984065	0	1	3	-0.315631219821711	0.504303234509626	0.843567191292986	-0.622383753996975	0.0161050537365635	-1.12108346942087
46952	Terrebonne/Timbalier Bays	396L	LA	LA	29.16667	-90.95833	2005	2	22	-0.254050369018768	-0.0430346282859056	0	1	3	-0.315631219821711	0.504303234509626	0.843567191292986	-0.622383753996975	0.0161050537365635	-1.12108346942087
46987	Terrebonne/Timbalier Bays	396L	LA	LA	29.16667	-90.95833	2007	1	25	-1.14645338531188	0.242430969536579	0	2	3	-0.315631219821711	0.504303234509626	0.843567191292986	-0.622383753996975	0.0161050537365635	-1.12108346942087
46997	Terrebonne/Timbalier Bays	396L	LA	LA	29.16667	-90.95833	2007	9	11	0.436395289279366	0.460810178800632	1	2	2	-0.315631219821711	0.504303234509626	0.843567191292986	-0.622383753996975	0.0161050537365635	-1.12108346942087
47056	Terrebonne/Timbalier Bays	398L	LA	LA	29.17333	-91.05333	1999	1	7	-1.3020769721354	0.242430969536579	0	2	3	-0.315631219821711	0.504303234509626	0.843567191292986	-0.622383753996975	0.0161050537365635	-1.12108346942087
47058	Terrebonne/Timbalier Bays	398L	LA	LA	29.17333	-91.05333	1999	2	25	-0.6400287566654	0.42102617150677	0	1	1	-0.315631219821711	0.504303234509626	0.843567191292986	-0.622383753996975	0.0161050537365635	-1.12108346942087
47093	Terrebonne/Timbalier Bays	398L	LA	LA	29.17333	-91.05333	2001	3	13	-0.170298072370357	0.570911767211109	1	0	1	-0.315631219821711	0.504303234509626	0.843567191292986	-0.622383753996975	0.0161050537365635	-1.12108346942087
47155	Terrebonne/Timbalier Bays	398L	LA	LA	29.17333	-91.05333	2004	11	8	-0.170298072370357	0.42102617150677	1	1	1	-0.315631219821711	0.504303234509626	0.843567191292986	-0.622383753996975	0.0161050537365635	-1.12108346942087
47482	Terrebonne/Timbalier Bays	404L	LA	LA	29.245	-90.87167	1991	8	6	0.545289752924087	-0.456052407685092	2	3	3	-0.315631219821711	0.504303234509626	0.843567191292986	-0.622383753996975	0.0161050537365635	-1.12108346942087
47518	Terrebonne/Timbalier Bays	404L	LA	LA	29.245	-90.87167	1992	6	23	0.491750143099639	-0.112309506476413	1	1	3	-0.315631219821711	0.504303234509626	0.843567191292986	-0.622383753996975	0.0161050537365635	-1.12108346942087
47531	Terrebonne/Timbalier Bays	404L	LA	LA	29.245	-90.87167	1992	9	30	-0.0146744855468395	-0.456052407685092	0	3	1	-0.315631219821711	0.504303234509626	0.843567191292986	-0.622383753996975	0.0161050537365635	-1.12108346942087
47540	Terrebonne/Timbalier Bays	404L	LA	LA	29.245	-90.87167	1992	12	28	-0.534649497405432	-0.456052407685092	0	3	1	-0.315631219821711	0.504303234509626	0.843567191292986	-0.622383753996975	0.0161050537365635	-1.12108346942087
47550	Terrebonne/Timbalier Bays	404L	LA	LA	29.245	-90.87167	1993	4	5	-0.534649497405432	-0.835074328787318	0	2	2	-0.315631219821711	0.504303234509626	0.843567191292986	-0.622383753996975	0.0161050537365635	-1.12108346942087
47596	Terrebonne/Timbalier Bays	404L	LA	LA	29.245	-90.87167	1994	4	28	0.258093396144029	-0.566153996095569	0	2	3	-0.315631219821711	0.504303234509626	0.843567191292986	-0.622383753996975	0.0161050537365635	-1.12108346942087
47616	Terrebonne/Timbalier Bays	404L	LA	LA	29.245	-90.87167	1994	9	22	0.258093396144029	-0.268468837651504	1	2	2	-0.315631219821711	0.504303234509626	0.843567191292986	-0.622383753996975	0.0161050537365635	-1.12108346942087
47935	Terrebonne/Timbalier Bays	404L	LA	LA	29.245	-90.87167	2002	5	29	0.379097768000813	-0.268468837651504	0	2	3	-0.315631219821711	0.504303234509626	0.843567191292986	-0.622383753996975	0.0161050537365635	-1.12108346942087
47947	Terrebonne/Timbalier Bays	404L	LA	LA	29.245	-90.87167	2002	8	20	0.491750143099639	-0.112309506476413	0	2	1	-0.315631219821711	0.504303234509626	0.843567191292986	-0.622383753996975	0.0161050537365635	-1.12108346942087
48062	Terrebonne/Timbalier Bays	404L	LA	LA	29.245	-90.87167	2005	5	9	0.127398718064565	-0.456052407685092	0	2	2	-0.315631219821711	0.504303234509626	0.843567191292986	-0.622383753996975	0.0161050537365635	-1.12108346942087
48126	Terrebonne/Timbalier Bays	404L	LA	LA	29.245	-90.87167	2006	10	9	0.194053352664717	0.290379073059325	0	2	2	-0.315631219821711	0.504303234509626	0.843567191292986	-0.622383753996975	0.0161050537365635	-1.12108346942087
48361	Terrebonne/Timbalier Bays	405L	LA	LA	29.20833	-90.87167	1992	4	7	-0.254050369018768	-0.112309506476413	0	3	3	-0.315631219821711	0.504303234509626	0.843567191292986	-0.622383753996975	0.0161050537365635	-1.12108346942087
48365	Terrebonne/Timbalier Bays	405L	LA	LA	29.20833	-90.87167	1992	5	5	0.127398718064565	-0.112309506476413	1	2	3	-0.315631219821711	0.504303234509626	0.843567191292986	-0.622383753996975	0.0161050537365635	-1.12108346942087
48415	Terrebonne/Timbalier Bays	405L	LA	LA	29.20833	-90.87167	1993	6	21	0.379097768000813	0.0214587403675754	1	1	1	-0.315631219821711	0.504303234509626	0.843567191292986	-0.622383753996975	0.0161050537365635	-1.12108346942087
48443	Terrebonne/Timbalier Bays	405L	LA	LA	29.20833	-90.87167	1994	3	9	-0.0146744855468395	-0.35756318073465	0	4	2	-0.315631219821711	0.504303234509626	0.843567191292986	-0.622383753996975	0.0161050537365635	-1.12108346942087
48467	Terrebonne/Timbalier Bays	405L	LA	LA	29.20833	-90.87167	1994	8	30	0.545289752924087	-0.112309506476413	1	0	4	-0.315631219821711	0.504303234509626	0.843567191292986	-0.622383753996975	0.0161050537365635	-1.12108346942087
48546	Terrebonne/Timbalier Bays	405L	LA	LA	29.20833	-90.87167	1996	7	23	0.545289752924087	-1.00550543452863	1	2	4	-0.315631219821711	0.504303234509626	0.843567191292986	-0.622383753996975	0.0161050537365635	-1.12108346942087
48758	Terrebonne/Timbalier Bays	405L	LA	LA	29.20833	-90.87167	2001	9	4	0.491750143099639	0.0214587403675754	1	2	1	-0.315631219821711	0.504303234509626	0.843567191292986	-0.622383753996975	0.0161050537365635	-1.12108346942087
48887	Terrebonne/Timbalier Bays	405L	LA	LA	29.20833	-90.87167	2004	9	7	0.379097768000813	0.0817882576984065	0	2	5	-0.315631219821711	0.504303234509626	0.843567191292986	-0.622383753996975	0.0161050537365635	-1.12108346942087
48906	Terrebonne/Timbalier Bays	405L	LA	LA	29.20833	-90.87167	2005	3	14	-0.170298072370357	-1.00550543452863	0	3	2	-0.315631219821711	0.504303234509626	0.843567191292986	-0.622383753996975	0.0161050537365635	-1.12108346942087
48973	Terrebonne/Timbalier Bays	405L	LA	LA	29.20833	-90.87167	2006	9	5	0.491750143099639	0.290379073059325	1	2	2	-0.315631219821711	0.504303234509626	0.843567191292986	-0.622383753996975	0.0161050537365635	-1.12108346942087
48978	Terrebonne/Timbalier Bays	405L	LA	LA	29.20833	-90.87167	2006	10	9	0.194053352664717	0.786401381975351	1	2	1	-0.315631219821711	0.504303234509626	0.843567191292986	-0.622383753996975	0.0161050537365635	-1.12108346942087
48986	Terrebonne/Timbalier Bays	405L	LA	LA	29.20833	-90.87167	2007	1	3	-0.873685503621011	-0.35756318073465	0	1	4	-0.315631219821711	0.504303234509626	0.843567191292986	-0.622383753996975	0.0161050537365635	-1.12108346942087
49032	Terrebonne/Timbalier Bays	406L	LA	LA	29.135	-91.0883	1999	2	25	-0.534649497405432	0.535632747317563	0	0	1	-0.315631219821711	0.504303234509626	0.843567191292986	-0.622383753996975	0.0161050537365635	-1.12108346942087
49041	Terrebonne/Timbalier Bays	406L	LA	LA	29.135	-91.0883	1999	11	22	-0.170298072370357	0.669400994161551	1	0	1	-0.315631219821711	0.504303234509626	0.843567191292986	-0.622383753996975	0.0161050537365635	-1.12108346942087
49045	Terrebonne/Timbalier Bays	406L	LA	LA	29.135	-91.0883	2000	1	31	-1.47411086599552	0.637710397393763	0	2	2	-0.315631219821711	0.504303234509626	0.843567191292986	-0.622383753996975	0.0161050537365635	-1.12108346942087
49071	Terrebonne/Timbalier Bays	406L	LA	LA	29.135	-91.0883	2001	8	15	0.379097768000813	-0.0430346282859056	1	0	2	-0.315631219821711	0.504303234509626	0.843567191292986	-0.622383753996975	0.0161050537365635	-1.12108346942087
49117	Terrebonne/Timbalier Bays	406L	LA	LA	29.135	-91.0883	2004	2	9	-1.00438018170047	0.290379073059325	0	1	2	-0.315631219821711	0.504303234509626	0.843567191292986	-0.622383753996975	0.0161050537365635	-1.12108346942087
49175	Terrebonne/Timbalier Bays	406L	LA	LA	29.135	-91.0883	2007	5	3	0.258093396144029	0.729730511492382	0	2	1	-0.315631219821711	0.504303234509626	0.843567191292986	-0.622383753996975	0.0161050537365635	-1.12108346942087
52966	Atchafalaya/Vermilion Bays	443L	LA	LA	29.74667	-91.87417	1995	6	26	0.492478960488019	-0.893572241766487	0	3	1	-0.125129531855583	0.548880523921551	0.294353162219766	-0.658704826850765	0.366997270900685	-0.172551964224792
53038	Atchafalaya/Vermilion Bays	443L	LA	LA	29.74667	-91.87417	1997	6	2	0.256272918503585	-0.893572241766487	0	2	0	-0.125129531855583	0.548880523921551	0.294353162219766	-0.658704826850765	0.366997270900685	-0.172551964224792
53168	Atchafalaya/Vermilion Bays	443L	LA	LA	29.74667	-91.87417	2000	6	20	0.378597499802894	0.0443143031836735	0	2	1	-0.125129531855583	0.548880523921551	0.294353162219766	-0.658704826850765	0.366997270900685	-0.172551964224792
53199	Atchafalaya/Vermilion Bays	443L	LA	LA	29.74667	-91.87417	2001	4	9	0.191534170764222	-0.893572241766487	0	2	0	-0.125129531855583	0.548880523921551	0.294353162219766	-0.658704826850765	0.366997270900685	-0.172551964224792
53237	Atchafalaya/Vermilion Bays	443L	LA	LA	29.74667	-91.87417	2002	3	21	-0.176792484126992	-0.253365076458449	0	0	0	-0.125129531855583	0.548880523921551	0.294353162219766	-0.658704826850765	0.366997270900685	-0.172551964224792
53255	Atchafalaya/Vermilion Bays	443L	LA	LA	29.74667	-91.87417	2002	7	17	0.378597499802894	-0.893572241766487	0	2	1	-0.125129531855583	0.548880523921551	0.294353162219766	-0.658704826850765	0.366997270900685	-0.172551964224792
53367	Atchafalaya/Vermilion Bays	443L	LA	LA	29.74667	-91.87417	2005	5	2	-0.176792484126992	-0.253365076458449	0	4	1	-0.125129531855583	0.548880523921551	0.294353162219766	-0.658704826850765	0.366997270900685	-0.172551964224792
53384	Atchafalaya/Vermilion Bays	443L	LA	LA	29.74667	-91.87417	2005	9	1	0.492478960488019	0.448240052226155	0	2	1	-0.125129531855583	0.548880523921551	0.294353162219766	-0.658704826850765	0.366997270900685	-0.172551964224792
53404	Atchafalaya/Vermilion Bays	443L	LA	LA	29.74667	-91.87417	2006	4	5	0.124152305596804	0.0443143031836735	0	3	2	-0.125129531855583	0.548880523921551	0.294353162219766	-0.658704826850765	0.366997270900685	-0.172551964224792
53424	Atchafalaya/Vermilion Bays	443L	LA	LA	29.74667	-91.87417	2006	8	23	0.492478960488019	0.448240052226155	0	2	1	-0.125129531855583	0.548880523921551	0.294353162219766	-0.658704826850765	0.366997270900685	-0.172551964224792
53446	Atchafalaya/Vermilion Bays	443L	LA	LA	29.74667	-91.87417	2007	3	27	0.0539022790107264	-0.489646492724005	0	1	1	-0.125129531855583	0.548880523921551	0.294353162219766	-0.658704826850765	0.366997270900685	-0.172551964224792
53453	Atchafalaya/Vermilion Bays	443L	LA	LA	29.74667	-91.87417	2007	5	15	0.256272918503585	-0.253365076458449	0	4	1	-0.125129531855583	0.548880523921551	0.294353162219766	-0.658704826850765	0.366997270900685	-0.172551964224792
54388	Atchafalaya/Vermilion Bays	446L	LA	LA	29.6775	-91.97583	1991	7	31	0.492478960488019	0.684521468491711	0	2	2	-0.125129531855583	0.548880523921551	0.294353162219766	-0.658704826850765	0.366997270900685	-0.172551964224792
54400	Atchafalaya/Vermilion Bays	446L	LA	LA	29.6775	-91.97583	1992	1	6	-0.765529591745566	-0.489646492724005	0	3	2	-0.125129531855583	0.548880523921551	0.294353162219766	-0.658704826850765	0.366997270900685	-0.172551964224792
54475	Atchafalaya/Vermilion Bays	446L	LA	LA	29.6775	-91.97583	1994	3	29	-0.545119139018206	-0.893572241766487	0	2	1	-0.125129531855583	0.548880523921551	0.294353162219766	-0.658704826850765	0.366997270900685	-0.172551964224792
54476	Atchafalaya/Vermilion Bays	446L	LA	LA	29.6775	-91.97583	1994	4	4	-0.350703341336646	-0.893572241766487	0	2	0	-0.125129531855583	0.548880523921551	0.294353162219766	-0.658704826850765	0.366997270900685	-0.172551964224792
54486	Atchafalaya/Vermilion Bays	446L	LA	LA	29.6775	-91.97583	1994	6	13	0.378597499802894	-0.893572241766487	0	3	1	-0.125129531855583	0.548880523921551	0.294353162219766	-0.658704826850765	0.366997270900685	-0.172551964224792
54488	Atchafalaya/Vermilion Bays	446L	LA	LA	29.6775	-91.97583	1994	7	5	0.492478960488019	0.150560672584033	1	2	1	-0.125129531855583	0.548880523921551	0.294353162219766	-0.658704826850765	0.366997270900685	-0.172551964224792
54530	Atchafalaya/Vermilion Bays	446L	LA	LA	29.6775	-91.97583	1995	7	24	0.546602710351001	0.684521468491711	1	2	2	-0.125129531855583	0.548880523921551	0.294353162219766	-0.658704826850765	0.366997270900685	-0.172551964224792
54620	Atchafalaya/Vermilion Bays	446L	LA	LA	29.6775	-91.97583	1997	10	29	-0.545119139018206	0.601130643170203	0	2	1	-0.125129531855583	0.548880523921551	0.294353162219766	-0.658704826850765	0.366997270900685	-0.172551964224792
54635	Atchafalaya/Vermilion Bays	446L	LA	LA	29.6775	-91.97583	1998	4	7	-0.176792484126992	-0.489646492724005	0	3	2	-0.125129531855583	0.548880523921551	0.294353162219766	-0.658704826850765	0.366997270900685	-0.172551964224792
54660	Atchafalaya/Vermilion Bays	446L	LA	LA	29.6775	-91.97583	1998	9	30	0.318568103278365	0.72213075440344	1	3	2	-0.125129531855583	0.548880523921551	0.294353162219766	-0.658704826850765	0.366997270900685	-0.172551964224792
54673	Atchafalaya/Vermilion Bays	446L	LA	LA	29.6775	-91.97583	1999	2	24	-1.01997478595166	-0.253365076458449	0	1	1	-0.125129531855583	0.548880523921551	0.294353162219766	-0.658704826850765	0.366997270900685	-0.172551964224792
54707	Atchafalaya/Vermilion Bays	446L	LA	LA	29.6775	-91.97583	1999	11	1	-0.176792484126992	0.503781266052828	0	3	1	-0.125129531855583	0.548880523921551	0.294353162219766	-0.658704826850765	0.366997270900685	-0.172551964224792
54736	Atchafalaya/Vermilion Bays	446L	LA	LA	29.6775	-91.97583	2000	8	7	0.492478960488019	0.79076783789207	1	2	2	-0.125129531855583	0.548880523921551	0.294353162219766	-0.658704826850765	0.366997270900685	-0.172551964224792
54786	Atchafalaya/Vermilion Bays	446L	LA	LA	29.6775	-91.97583	2001	10	11	-0.0194709774213138	0.150560672584033	0	1	1	-0.125129531855583	0.548880523921551	0.294353162219766	-0.658704826850765	0.366997270900685	-0.172551964224792
54794	Atchafalaya/Vermilion Bays	446L	LA	LA	29.6775	-91.97583	2002	1	9	-1.32091957567545	0.150560672584033	0	0	1	-0.125129531855583	0.548880523921551	0.294353162219766	-0.658704826850765	0.366997270900685	-0.172551964224792
54796	Atchafalaya/Vermilion Bays	446L	LA	LA	29.6775	-91.97583	2002	2	13	-1.01997478595166	0.0443143031836735	0	1	2	-0.125129531855583	0.548880523921551	0.294353162219766	-0.658704826850765	0.366997270900685	-0.172551964224792
54917	Atchafalaya/Vermilion Bays	446L	LA	LA	29.6775	-91.97583	2004	12	6	-0.651648131060441	0.240390697953729	0	1	2	-0.125129531855583	0.548880523921551	0.294353162219766	-0.658704826850765	0.366997270900685	-0.172551964224792
54958	Atchafalaya/Vermilion Bays	446L	LA	LA	29.6775	-91.97583	2005	11	2	-0.545119139018206	0.601130643170203	0	1	2	-0.125129531855583	0.548880523921551	0.294353162219766	-0.658704826850765	0.366997270900685	-0.172551964224792
54964	Atchafalaya/Vermilion Bays	446L	LA	LA	29.6775	-91.97583	2006	2	6	-0.651648131060441	0.448240052226155	0	1	2	-0.125129531855583	0.548880523921551	0.294353162219766	-0.658704826850765	0.366997270900685	-0.172551964224792
55020	Atchafalaya/Vermilion Bays	446L	LA	LA	29.6775	-91.97583	2007	5	23	0.124152305596804	-0.489646492724005	0	4	2	-0.125129531855583	0.548880523921551	0.294353162219766	-0.658704826850765	0.366997270900685	-0.172551964224792
55175	Atchafalaya/Vermilion Bays	447L	LA	LA	29.74667	-92.1	1992	4	14	0.124152305596804	-0.489646492724005	0	2	0	-0.125129531855583	0.548880523921551	0.294353162219766	-0.658704826850765	0.366997270900685	-0.172551964224792
55181	Atchafalaya/Vermilion Bays	447L	LA	LA	29.74667	-92.1	1992	6	23	0.378597499802894	-0.489646492724005	0	2	3	-0.125129531855583	0.548880523921551	0.294353162219766	-0.658704826850765	0.366997270900685	-0.172551964224792
55183	Atchafalaya/Vermilion Bays	447L	LA	LA	29.74667	-92.1	1992	7	8	0.492478960488019	0.150560672584033	2	1	2	-0.125129531855583	0.548880523921551	0.294353162219766	-0.658704826850765	0.366997270900685	-0.172551964224792
55263	Atchafalaya/Vermilion Bays	447L	LA	LA	29.74667	-92.1	1995	6	7	0.378597499802894	-0.253365076458449	0	3	1	-0.125129531855583	0.548880523921551	0.294353162219766	-0.658704826850765	0.366997270900685	-0.172551964224792
55337	Atchafalaya/Vermilion Bays	447L	LA	LA	29.74667	-92.1	1997	7	28	0.492478960488019	-0.489646492724005	0	2	2	-0.125129531855583	0.548880523921551	0.294353162219766	-0.658704826850765	0.366997270900685	-0.172551964224792
55345	Atchafalaya/Vermilion Bays	447L	LA	LA	29.74667	-92.1	1997	9	22	0.378597499802894	0.0443143031836735	0	2	1	-0.125129531855583	0.548880523921551	0.294353162219766	-0.658704826850765	0.366997270900685	-0.172551964224792
55346	Atchafalaya/Vermilion Bays	447L	LA	LA	29.74667	-92.1	1997	9	29	0.191534170764222	0.318205005360958	0	2	1	-0.125129531855583	0.548880523921551	0.294353162219766	-0.658704826850765	0.366997270900685	-0.172551964224792
55367	Atchafalaya/Vermilion Bays	447L	LA	LA	29.74667	-92.1	1998	5	4	0.124152305596804	-0.253365076458449	0	3	3	-0.125129531855583	0.548880523921551	0.294353162219766	-0.658704826850765	0.366997270900685	-0.172551964224792
55372	Atchafalaya/Vermilion Bays	447L	LA	LA	29.74667	-92.1	1998	6	8	0.256272918503585	0.448240052226155	0	2	2	-0.125129531855583	0.548880523921551	0.294353162219766	-0.658704826850765	0.366997270900685	-0.172551964224792
55484	Atchafalaya/Vermilion Bays	447L	LA	LA	29.74667	-92.1	2001	3	15	-0.350703341336646	-0.253365076458449	0	1	1	-0.125129531855583	0.548880523921551	0.294353162219766	-0.658704826850765	0.366997270900685	-0.172551964224792
55500	Atchafalaya/Vermilion Bays	447L	LA	LA	29.74667	-92.1	2001	7	10	0.492478960488019	-0.893572241766487	0	2	1	-0.125129531855583	0.548880523921551	0.294353162219766	-0.658704826850765	0.366997270900685	-0.172551964224792
55507	Atchafalaya/Vermilion Bays	447L	LA	LA	29.74667	-92.1	2001	8	27	0.436520161540956	-0.0857207436815234	0	2	1	-0.125129531855583	0.548880523921551	0.294353162219766	-0.658704826850765	0.366997270900685	-0.172551964224792
55522	Atchafalaya/Vermilion Bays	447L	LA	LA	29.74667	-92.1	2002	2	13	-1.16359806896977	-0.489646492724005	0	0	2	-0.125129531855583	0.548880523921551	0.294353162219766	-0.658704826850765	0.366997270900685	-0.172551964224792
55539	Atchafalaya/Vermilion Bays	447L	LA	LA	29.74667	-92.1	2002	6	18	0.318568103278365	-0.893572241766487	0	2	0	-0.125129531855583	0.548880523921551	0.294353162219766	-0.658704826850765	0.366997270900685	-0.172551964224792
55548	Atchafalaya/Vermilion Bays	447L	LA	LA	29.74667	-92.1	2002	8	15	0.318568103278365	-0.489646492724005	0	2	1	-0.125129531855583	0.548880523921551	0.294353162219766	-0.658704826850765	0.366997270900685	-0.172551964224792
55564	Atchafalaya/Vermilion Bays	447L	LA	LA	29.74667	-92.1	2003	2	12	-1.01997478595166	-0.253365076458449	0	0	2	-0.125129531855583	0.548880523921551	0.294353162219766	-0.658704826850765	0.366997270900685	-0.172551964224792
55727	Atchafalaya/Vermilion Bays	447L	LA	LA	29.74667	-92.1	2006	12	12	-1.16359806896977	0.318205005360958	0	1	4	-0.125129531855583	0.548880523921551	0.294353162219766	-0.658704826850765	0.366997270900685	-0.172551964224792
55733	Atchafalaya/Vermilion Bays	447L	LA	LA	29.74667	-92.1	2007	3	5	-0.887854173044875	0.0443143031836735	0	1	2	-0.125129531855583	0.548880523921551	0.294353162219766	-0.658704826850765	0.366997270900685	-0.172551964224792
55749	Atchafalaya/Vermilion Bays	447L	LA	LA	29.74667	-92.1	2007	6	25	0.378597499802894	-0.253365076458449	0	2	1	-0.125129531855583	0.548880523921551	0.294353162219766	-0.658704826850765	0.366997270900685	-0.172551964224792
55751	Atchafalaya/Vermilion Bays	447L	LA	LA	29.74667	-92.1	2007	7	9	0.378597499802894	-0.253365076458449	0	2	1	-0.125129531855583	0.548880523921551	0.294353162219766	-0.658704826850765	0.366997270900685	-0.172551964224792
55756	Atchafalaya/Vermilion Bays	447L	LA	LA	29.74667	-92.1	2007	8	15	0.546602710351001	0.318205005360958	0	2	0	-0.125129531855583	0.548880523921551	0.294353162219766	-0.658704826850765	0.366997270900685	-0.172551964224792
56313	Atchafalaya/Vermilion Bays	449L	LA	LA	29.57333	-91.70333	1993	5	14	-0.0194709774213138	-0.893572241766487	0	2	0	-0.125129531855583	0.548880523921551	0.294353162219766	-0.658704826850765	0.366997270900685	-0.172551964224792
56359	Atchafalaya/Vermilion Bays	449L	LA	LA	29.57333	-91.70333	1995	5	11	0.378597499802894	-0.489646492724005	0	3	1	-0.125129531855583	0.548880523921551	0.294353162219766	-0.658704826850765	0.366997270900685	-0.172551964224792
56435	Atchafalaya/Vermilion Bays	449L	LA	LA	29.57333	-91.70333	1997	9	8	0.378597499802894	0.386842088849589	0	2	1	-0.125129531855583	0.548880523921551	0.294353162219766	-0.658704826850765	0.366997270900685	-0.172551964224792
56458	Atchafalaya/Vermilion Bays	449L	LA	LA	29.57333	-91.70333	1998	4	20	-0.261458554147155	-0.893572241766487	0	2	0	-0.125129531855583	0.548880523921551	0.294353162219766	-0.658704826850765	0.366997270900685	-0.172551964224792
56479	Atchafalaya/Vermilion Bays	449L	LA	LA	29.57333	-91.70333	1998	9	15	0.256272918503585	0.318205005360958	0	2	2	-0.125129531855583	0.548880523921551	0.294353162219766	-0.658704826850765	0.366997270900685	-0.172551964224792
56485	Atchafalaya/Vermilion Bays	449L	LA	LA	29.57333	-91.70333	1998	10	27	-0.0194709774213138	0.386842088849589	0	2	1	-0.125129531855583	0.548880523921551	0.294353162219766	-0.658704826850765	0.366997270900685	-0.172551964224792
56488	Atchafalaya/Vermilion Bays	449L	LA	LA	29.57333	-91.70333	1998	12	9	-0.261458554147155	-0.253365076458449	0	3	1	-0.125129531855583	0.548880523921551	0.294353162219766	-0.658704826850765	0.366997270900685	-0.172551964224792
56491	Atchafalaya/Vermilion Bays	449L	LA	LA	29.57333	-91.70333	1999	2	4	-0.445050532839891	-0.253365076458449	0	2	1	-0.125129531855583	0.548880523921551	0.294353162219766	-0.658704826850765	0.366997270900685	-0.172551964224792
56492	Atchafalaya/Vermilion Bays	449L	LA	LA	29.57333	-91.70333	1999	2	18	-0.651648131060441	-0.489646492724005	0	2	0	-0.125129531855583	0.548880523921551	0.294353162219766	-0.658704826850765	0.366997270900685	-0.172551964224792
56523	Atchafalaya/Vermilion Bays	449L	LA	LA	29.57333	-91.70333	1999	10	12	0.191534170764222	0.448240052226155	0	2	0	-0.125129531855583	0.548880523921551	0.294353162219766	-0.658704826850765	0.366997270900685	-0.172551964224792
56540	Atchafalaya/Vermilion Bays	449L	LA	LA	29.57333	-91.70333	2000	4	11	-0.350703341336646	-0.0857207436815234	0	4	1	-0.125129531855583	0.548880523921551	0.294353162219766	-0.658704826850765	0.366997270900685	-0.172551964224792
56562	Atchafalaya/Vermilion Bays	449L	LA	LA	29.57333	-91.70333	2000	9	27	0.124152305596804	0.318205005360958	0	2	1	-0.125129531855583	0.548880523921551	0.294353162219766	-0.658704826850765	0.366997270900685	-0.172551964224792
56607	Atchafalaya/Vermilion Bays	449L	LA	LA	29.57333	-91.70333	2001	11	6	-0.261458554147155	0.318205005360958	0	3	1	-0.125129531855583	0.548880523921551	0.294353162219766	-0.658704826850765	0.366997270900685	-0.172551964224792
56640	Atchafalaya/Vermilion Bays	449L	LA	LA	29.57333	-91.70333	2002	9	17	0.378597499802894	0.386842088849589	0	3	0	-0.125129531855583	0.548880523921551	0.294353162219766	-0.658704826850765	0.366997270900685	-0.172551964224792
56676	Atchafalaya/Vermilion Bays	449L	LA	LA	29.57333	-91.70333	2003	9	18	0.318568103278365	0.150560672584033	0	2	2	-0.125129531855583	0.548880523921551	0.294353162219766	-0.658704826850765	0.366997270900685	-0.172551964224792
56723	Atchafalaya/Vermilion Bays	449L	LA	LA	29.57333	-91.70333	2004	12	7	-0.545119139018206	0.0443143031836735	0	3	1	-0.125129531855583	0.548880523921551	0.294353162219766	-0.658704826850765	0.366997270900685	-0.172551964224792
56783	Atchafalaya/Vermilion Bays	449L	LA	LA	29.57333	-91.70333	2006	5	30	0.378597499802894	-0.253365076458449	0	2	2	-0.125129531855583	0.548880523921551	0.294353162219766	-0.658704826850765	0.366997270900685	-0.172551964224792
56788	Atchafalaya/Vermilion Bays	449L	LA	LA	29.57333	-91.70333	2006	7	6	0.378597499802894	0.240390697953729	0	2	1	-0.125129531855583	0.548880523921551	0.294353162219766	-0.658704826850765	0.366997270900685	-0.172551964224792
56789	Atchafalaya/Vermilion Bays	449L	LA	LA	29.57333	-91.70333	2006	7	10	0.492478960488019	0.318205005360958	0	2	1	-0.125129531855583	0.548880523921551	0.294353162219766	-0.658704826850765	0.366997270900685	-0.172551964224792
56804	Atchafalaya/Vermilion Bays	449L	LA	LA	29.57333	-91.70333	2006	10	25	-0.261458554147155	0.240390697953729	0	2	1	-0.125129531855583	0.548880523921551	0.294353162219766	-0.658704826850765	0.366997270900685	-0.172551964224792
56903	Mermentau River	455L	LA	LA	29.5325	-92.30167	1992	1	6	-0.590083108002279	-0.241582852306033	1	3	2	-0.124818678339546	0.295562935666793	0.583930798346707	-0.708212559409614	0.555339957258853	-0.24062717035822
56916	Mermentau River	455L	LA	LA	29.5325	-92.30167	1994	1	13	-1.07942957189432	-0.00775751898034337	0	3	3	-0.124818678339546	0.295562935666793	0.583930798346707	-0.708212559409614	0.555339957258853	-0.24062717035822
56942	Mermentau River	455L	LA	LA	29.5325	-92.30167	1995	7	7	0.518330897280129	-1.51726284316869	0	2	2	-0.124818678339546	0.295562935666793	0.583930798346707	-0.708212559409614	0.555339957258853	-0.24062717035822
56944	Mermentau River	455L	LA	LA	29.5325	-92.30167	1995	8	15	0.612192124645065	0.258053174107236	3	1	1	-0.124818678339546	0.295562935666793	0.583930798346707	-0.708212559409614	0.555339957258853	-0.24062717035822
56969	Mermentau River	455L	LA	LA	29.5325	-92.30167	1997	8	20	0.518330897280129	0.340106354793622	2	3	2	-0.124818678339546	0.295562935666793	0.583930798346707	-0.708212559409614	0.555339957258853	-0.24062717035822
56978	Mermentau River	455L	LA	LA	29.5325	-92.30167	1998	2	10	-0.489743721802325	0.413022525794625	0	3	2	-0.124818678339546	0.295562935666793	0.583930798346707	-0.708212559409614	0.555339957258853	-0.24062717035822
56988	Mermentau River	455L	LA	LA	29.5325	-92.30167	1998	10	12	0.193803355654611	0.164240577982695	1	2	2	-0.124818678339546	0.295562935666793	0.583930798346707	-0.708212559409614	0.555339957258853	-0.24062717035822
56998	Mermentau River	455L	LA	LA	29.5325	-92.30167	1999	4	12	0.193803355654611	-0.462163900175518	0	3	2	-0.124818678339546	0.295562935666793	0.583930798346707	-0.708212559409614	0.555339957258853	-0.24062717035822
57000	Mermentau River	455L	LA	LA	29.5325	-92.30167	1999	6	23	0.417991511080175	-1.06285646197351	0	1	1	-0.124818678339546	0.295562935666793	0.583930798346707	-0.708212559409614	0.555339957258853	-0.24062717035822
57002	Mermentau River	455L	LA	LA	29.5325	-92.30167	1999	8	9	0.518330897280129	0.643388379679573	2	3	2	-0.124818678339546	0.295562935666793	0.583930798346707	-0.708212559409614	0.555339957258853	-0.24062717035822
57007	Mermentau River	455L	LA	LA	29.5325	-92.30167	1999	12	8	-0.489743721802325	0.538272575395341	0	2	3	-0.124818678339546	0.295562935666793	0.583930798346707	-0.708212559409614	0.555339957258853	-0.24062717035822
57018	Mermentau River	455L	LA	LA	29.5325	-92.30167	2000	6	26	0.518330897280129	0.774942033931203	2	3	2	-0.124818678339546	0.295562935666793	0.583930798346707	-0.708212559409614	0.555339957258853	-0.24062717035822
57035	Mermentau River	455L	LA	LA	29.5325	-92.30167	2001	10	3	0.131907024980849	0.413022525794625	2	2	3	-0.124818678339546	0.295562935666793	0.583930798346707	-0.708212559409614	0.555339957258853	-0.24062717035822
57051	Mermentau River	455L	LA	LA	29.5325	-92.30167	2003	1	29	-1.07942957189432	0.0547249596484491	0	1	4	-0.124818678339546	0.295562935666793	0.583930798346707	-0.708212559409614	0.555339957258853	-0.24062717035822
57053	Mermentau River	455L	LA	LA	29.5325	-92.30167	2003	3	27	-0.0713549528118705	0.164240577982695	1	1	2	-0.124818678339546	0.295562935666793	0.583930798346707	-0.708212559409614	0.555339957258853	-0.24062717035822
57070	Mermentau River	455L	LA	LA	29.5325	-92.30167	2004	4	28	0.0672588595148408	0.164240577982695	0	3	1	-0.124818678339546	0.295562935666793	0.583930798346707	-0.708212559409614	0.555339957258853	-0.24062717035822
57087	Mermentau River	455L	LA	LA	29.5325	-92.30167	2005	4	27	0.0672588595148408	0.478634221976721	1	3	1	-0.124818678339546	0.295562935666793	0.583930798346707	-0.708212559409614	0.555339957258853	-0.24062717035822
57092	Mermentau River	455L	LA	LA	29.5325	-92.30167	2005	10	19	0.193803355654611	0.478634221976721	1	1	1	-0.124818678339546	0.295562935666793	0.583930798346707	-0.708212559409614	0.555339957258853	-0.24062717035822
57103	Mermentau River	455L	LA	LA	29.5325	-92.30167	2006	4	19	0.253172588813647	-0.0768286946031804	0	3	2	-0.124818678339546	0.295562935666793	0.583930798346707	-0.708212559409614	0.555339957258853	-0.24062717035822
57112	Mermentau River	455L	LA	LA	29.5325	-92.30167	2006	12	6	-1.07942957189432	0.509131340843623	0	3	3	-0.124818678339546	0.295562935666793	0.583930798346707	-0.708212559409614	0.555339957258853	-0.24062717035822
57115	Mermentau River	455L	LA	LA	29.5325	-92.30167	2007	1	18	-1.07942957189432	-0.0768286946031804	0	1	2	-0.124818678339546	0.295562935666793	0.583930798346707	-0.708212559409614	0.555339957258853	-0.24062717035822
57123	Mermentau River	455L	LA	LA	29.5325	-92.30167	2007	7	24	0.417991511080175	0.300362681612007	3	2	3	-0.124818678339546	0.295562935666793	0.583930798346707	-0.708212559409614	0.555339957258853	-0.24062717035822
57129	Mermentau River	455L	LA	LA	29.5325	-92.30167	2007	12	4	-0.590083108002279	0.509131340843623	1	2	1	-0.124818678339546	0.295562935666793	0.583930798346707	-0.708212559409614	0.555339957258853	-0.24062717035822
58219	Atchafalaya/Vermilion Bays	465L	LA	LA	29.63056	-92.04167	1991	4	28	0.124152305596804	-0.893572241766487	0	1	1	-0.125129531855583	0.548880523921551	0.294353162219766	-0.658704826850765	0.366997270900685	-0.172551964224792
58223	Atchafalaya/Vermilion Bays	465L	LA	LA	29.63056	-92.04167	1991	5	30	0.378597499802894	-0.893572241766487	0	3	0	-0.125129531855583	0.548880523921551	0.294353162219766	-0.658704826850765	0.366997270900685	-0.172551964224792
58264	Atchafalaya/Vermilion Bays	465L	LA	LA	29.63056	-92.04167	1992	8	10	0.546602710351001	0.386842088849589	1	2	3	-0.125129531855583	0.548880523921551	0.294353162219766	-0.658704826850765	0.366997270900685	-0.172551964224792
58280	Atchafalaya/Vermilion Bays	465L	LA	LA	29.63056	-92.04167	1993	4	28	-0.0194709774213138	-0.253365076458449	0	1	0	-0.125129531855583	0.548880523921551	0.294353162219766	-0.658704826850765	0.366997270900685	-0.172551964224792
58312	Atchafalaya/Vermilion Bays	465L	LA	LA	29.63056	-92.04167	1994	3	30	-0.445050532839891	0.0443143031836735	0	2	1	-0.125129531855583	0.548880523921551	0.294353162219766	-0.658704826850765	0.366997270900685	-0.172551964224792
58324	Atchafalaya/Vermilion Bays	465L	LA	LA	29.63056	-92.04167	1994	7	15	0.378597499802894	0.0443143031836735	0	2	2	-0.125129531855583	0.548880523921551	0.294353162219766	-0.658704826850765	0.366997270900685	-0.172551964224792
58328	Atchafalaya/Vermilion Bays	465L	LA	LA	29.63056	-92.04167	1994	8	8	0.492478960488019	0.240390697953729	1	2	2	-0.125129531855583	0.548880523921551	0.294353162219766	-0.658704826850765	0.366997270900685	-0.172551964224792
58346	Atchafalaya/Vermilion Bays	465L	LA	LA	29.63056	-92.04167	1995	3	16	-0.350703341336646	0.0443143031836735	0	2	2	-0.125129531855583	0.548880523921551	0.294353162219766	-0.658704826850765	0.366997270900685	-0.172551964224792
58350	Atchafalaya/Vermilion Bays	465L	LA	LA	29.63056	-92.04167	1995	4	18	0.124152305596804	-0.489646492724005	0	1	1	-0.125129531855583	0.548880523921551	0.294353162219766	-0.658704826850765	0.366997270900685	-0.172551964224792
58357	Atchafalaya/Vermilion Bays	465L	LA	LA	29.63056	-92.04167	1995	6	13	0.256272918503585	-0.489646492724005	0	3	1	-0.125129531855583	0.548880523921551	0.294353162219766	-0.658704826850765	0.366997270900685	-0.172551964224792
58441	Atchafalaya/Vermilion Bays	465L	LA	LA	29.63056	-92.04167	1997	8	11	0.492478960488019	0.386842088849589	0	3	1	-0.125129531855583	0.548880523921551	0.294353162219766	-0.658704826850765	0.366997270900685	-0.172551964224792
58455	Atchafalaya/Vermilion Bays	465L	LA	LA	29.63056	-92.04167	1997	12	5	-0.887854173044875	0.601130643170203	0	1	3	-0.125129531855583	0.548880523921551	0.294353162219766	-0.658704826850765	0.366997270900685	-0.172551964224792
58472	Atchafalaya/Vermilion Bays	465L	LA	LA	29.63056	-92.04167	1998	5	20	0.318568103278365	0.318205005360958	0	3	1	-0.125129531855583	0.548880523921551	0.294353162219766	-0.658704826850765	0.366997270900685	-0.172551964224792
58529	Atchafalaya/Vermilion Bays	465L	LA	LA	29.63056	-92.04167	1999	8	30	0.546602710351001	0.82227506097938	0	2	1	-0.125129531855583	0.548880523921551	0.294353162219766	-0.658704826850765	0.366997270900685	-0.172551964224792
58535	Atchafalaya/Vermilion Bays	465L	LA	LA	29.63056	-92.04167	1999	10	12	0.124152305596804	0.448240052226155	0	3	1	-0.125129531855583	0.548880523921551	0.294353162219766	-0.658704826850765	0.366997270900685	-0.172551964224792
58544	Atchafalaya/Vermilion Bays	465L	LA	LA	29.63056	-92.04167	2000	2	22	-0.445050532839891	0.386842088849589	0	1	1	-0.125129531855583	0.548880523921551	0.294353162219766	-0.658704826850765	0.366997270900685	-0.172551964224792
58689	Atchafalaya/Vermilion Bays	465L	LA	LA	29.63056	-92.04167	2003	7	29	0.492478960488019	0.601130643170203	1	3	1	-0.125129531855583	0.548880523921551	0.294353162219766	-0.658704826850765	0.366997270900685	-0.172551964224792
58708	Atchafalaya/Vermilion Bays	465L	LA	LA	29.63056	-92.04167	2004	2	9	-1.32091957567545	0.318205005360958	0	2	3	-0.125129531855583	0.548880523921551	0.294353162219766	-0.658704826850765	0.366997270900685	-0.172551964224792
58736	Atchafalaya/Vermilion Bays	465L	LA	LA	29.63056	-92.04167	2004	8	31	0.378597499802894	-0.0857207436815234	0	3	1	-0.125129531855583	0.548880523921551	0.294353162219766	-0.658704826850765	0.366997270900685	-0.172551964224792
58777	Atchafalaya/Vermilion Bays	465L	LA	LA	29.63056	-92.04167	2005	8	17	0.492478960488019	0.64431644699621	0	2	2	-0.125129531855583	0.548880523921551	0.294353162219766	-0.658704826850765	0.366997270900685	-0.172551964224792
58796	Atchafalaya/Vermilion Bays	465L	LA	LA	29.63056	-92.04167	2006	3	6	-0.350703341336646	0.0443143031836735	0	2	1	-0.125129531855583	0.548880523921551	0.294353162219766	-0.658704826850765	0.366997270900685	-0.172551964224792
58828	Atchafalaya/Vermilion Bays	465L	LA	LA	29.63056	-92.04167	2006	10	17	0.124152305596804	0.386842088849589	0	2	1	-0.125129531855583	0.548880523921551	0.294353162219766	-0.658704826850765	0.366997270900685	-0.172551964224792
58945	Mermentau River	466L	LA	LA	29.41667	-92.11556	1991	1	22	-1.07942957189432	0.164240577982695	0	1	3	-0.124818678339546	0.295562935666793	0.583930798346707	-0.708212559409614	0.555339957258853	-0.24062717035822
58949	Mermentau River	466L	LA	LA	29.41667	-92.11556	1991	3	14	-0.224585413335844	-0.241582852306033	0	2	2	-0.124818678339546	0.295562935666793	0.583930798346707	-0.708212559409614	0.555339957258853	-0.24062717035822
58974	Mermentau River	466L	LA	LA	29.41667	-92.11556	1992	6	9	0.417991511080175	0.300362681612007	1	3	1	-0.124818678339546	0.295562935666793	0.583930798346707	-0.708212559409614	0.555339957258853	-0.24062717035822
58983	Mermentau River	466L	LA	LA	29.41667	-92.11556	1993	2	1	-0.814271263427843	-0.34263938769076	0	1	3	-0.124818678339546	0.295562935666793	0.583930798346707	-0.708212559409614	0.555339957258853	-0.24062717035822
59007	Mermentau River	466L	LA	LA	29.41667	-92.11556	1994	9	22	0.310213007617915	0.478634221976721	1	3	1	-0.124818678339546	0.295562935666793	0.583930798346707	-0.708212559409614	0.555339957258853	-0.24062717035822
59013	Mermentau River	466L	LA	LA	29.41667	-92.11556	1995	2	20	-0.814271263427843	0.300362681612007	1	3	2	-0.124818678339546	0.295562935666793	0.583930798346707	-0.708212559409614	0.555339957258853	-0.24062717035822
59072	Mermentau River	466L	LA	LA	29.41667	-92.11556	1998	5	5	0.193803355654611	0.340106354793622	1	1	2	-0.124818678339546	0.295562935666793	0.583930798346707	-0.708212559409614	0.555339957258853	-0.24062717035822
59086	Mermentau River	466L	LA	LA	29.41667	-92.11556	1999	4	12	0.193803355654611	-0.60845008077834	0	3	1	-0.124818678339546	0.295562935666793	0.583930798346707	-0.708212559409614	0.555339957258853	-0.24062717035822
59087	Mermentau River	466L	LA	LA	29.41667	-92.11556	1999	5	17	0.310213007617915	-0.462163900175518	0	3	1	-0.124818678339546	0.295562935666793	0.583930798346707	-0.708212559409614	0.555339957258853	-0.24062717035822
59089	Mermentau River	466L	LA	LA	29.41667	-92.11556	1999	7	22	0.469026370405824	-0.797045768885934	0	3	2	-0.124818678339546	0.295562935666793	0.583930798346707	-0.708212559409614	0.555339957258853	-0.24062717035822
59108	Mermentau River	466L	LA	LA	29.41667	-92.11556	2000	8	15	0.566018587685744	0.340106354793622	0	3	1	-0.124818678339546	0.295562935666793	0.583930798346707	-0.708212559409614	0.555339957258853	-0.24062717035822
59109	Mermentau River	466L	LA	LA	29.41667	-92.11556	2000	9	28	0.0672588595148408	0.300362681612007	0	4	1	-0.124818678339546	0.295562935666793	0.583930798346707	-0.708212559409614	0.555339957258853	-0.24062717035822
59120	Mermentau River	466L	LA	LA	29.41667	-92.11556	2001	6	19	0.469026370405824	-0.462163900175518	0	3	2	-0.124818678339546	0.295562935666793	0.583930798346707	-0.708212559409614	0.555339957258853	-0.24062717035822
59125	Mermentau River	466L	LA	LA	29.41667	-92.11556	2001	11	13	0.0672588595148408	0.258053174107236	1	2	2	-0.124818678339546	0.295562935666793	0.583930798346707	-0.708212559409614	0.555339957258853	-0.24062717035822
59135	Mermentau River	466L	LA	LA	29.41667	-92.11556	2002	6	20	0.469026370405824	-1.06285646197351	0	2	1	-0.124818678339546	0.295562935666793	0.583930798346707	-0.708212559409614	0.555339957258853	-0.24062717035822
59144	Mermentau River	466L	LA	LA	29.41667	-92.11556	2003	4	11	-0.224585413335844	0.592935042817653	2	3	2	-0.124818678339546	0.295562935666793	0.583930798346707	-0.708212559409614	0.555339957258853	-0.24062717035822
59151	Mermentau River	466L	LA	LA	29.41667	-92.11556	2003	10	20	0.0672588595148408	0.340106354793622	2	2	3	-0.124818678339546	0.295562935666793	0.583930798346707	-0.708212559409614	0.555339957258853	-0.24062717035822
59164	Mermentau River	466L	LA	LA	29.41667	-92.11556	2004	8	18	0.310213007617915	0.258053174107236	1	3	2	-0.124818678339546	0.295562935666793	0.583930798346707	-0.708212559409614	0.555339957258853	-0.24062717035822
59167	Mermentau River	466L	LA	LA	29.41667	-92.11556	2004	11	8	0.0672588595148408	0.690234720742162	2	2	1	-0.124818678339546	0.295562935666793	0.583930798346707	-0.708212559409614	0.555339957258853	-0.24062717035822
59170	Mermentau River	466L	LA	LA	29.41667	-92.11556	2004	12	20	-0.940815759567613	0.0547249596484491	0	1	2	-0.124818678339546	0.295562935666793	0.583930798346707	-0.708212559409614	0.555339957258853	-0.24062717035822
59188	Mermentau River	466L	LA	LA	29.41667	-92.11556	2006	1	26	-0.697861611464539	0.212823528889141	0	2	1	-0.124818678339546	0.295562935666793	0.583930798346707	-0.708212559409614	0.555339957258853	-0.24062717035822
59197	Mermentau River	466L	LA	LA	29.41667	-92.11556	2006	8	16	0.518330897280129	0.667229910084315	1	3	2	-0.124818678339546	0.295562935666793	0.583930798346707	-0.708212559409614	0.555339957258853	-0.24062717035822
59198	Mermentau River	466L	LA	LA	29.41667	-92.11556	2006	9	20	0.365100436756155	0.377577686591993	1	3	2	-0.124818678339546	0.295562935666793	0.583930798346707	-0.708212559409614	0.555339957258853	-0.24062717035822
59218	Mermentau River	466L	LA	LA	29.41667	-92.11556	2007	11	19	-0.145953060762686	0.111766993504414	0	3	1	-0.124818678339546	0.295562935666793	0.583930798346707	-0.708212559409614	0.555339957258853	-0.24062717035822
59298	Mermentau River	467L	LA	LA	29.56833	-92.16667	1991	6	4	0.518330897280129	-1.51726284316869	0	2	0	-0.124818678339546	0.295562935666793	0.583930798346707	-0.708212559409614	0.555339957258853	-0.24062717035822
59305	Mermentau River	467L	LA	LA	29.56833	-92.16667	1992	1	6	-0.590083108002279	-0.462163900175518	1	1	1	-0.124818678339546	0.295562935666793	0.583930798346707	-0.708212559409614	0.555339957258853	-0.24062717035822
59316	Mermentau River	467L	LA	LA	29.56833	-92.16667	1992	7	13	0.518330897280129	0.413022525794625	1	1	2	-0.124818678339546	0.295562935666793	0.583930798346707	-0.708212559409614	0.555339957258853	-0.24062717035822
59317	Mermentau River	467L	LA	LA	29.56833	-92.16667	1992	8	4	0.469026370405824	0.538272575395341	0	1	3	-0.124818678339546	0.295562935666793	0.583930798346707	-0.708212559409614	0.555339957258853	-0.24062717035822
59332	Mermentau River	467L	LA	LA	29.56833	-92.16667	1994	1	13	-1.07942957189432	-0.34263938769076	0	3	3	-0.124818678339546	0.295562935666793	0.583930798346707	-0.708212559409614	0.555339957258853	-0.24062717035822
59333	Mermentau River	467L	LA	LA	29.56833	-92.16667	1994	1	21	-1.40395711351984	-0.241582852306033	0	3	4	-0.124818678339546	0.295562935666793	0.583930798346707	-0.708212559409614	0.555339957258853	-0.24062717035822
59334	Mermentau River	467L	LA	LA	29.56833	-92.16667	1994	1	24	-1.07942957189432	-0.0768286946031804	0	2	3	-0.124818678339546	0.295562935666793	0.583930798346707	-0.708212559409614	0.555339957258853	-0.24062717035822
59338	Mermentau River	467L	LA	LA	29.56833	-92.16667	1994	4	19	0.0672588595148408	-1.06285646197351	0	2	2	-0.124818678339546	0.295562935666793	0.583930798346707	-0.708212559409614	0.555339957258853	-0.24062717035822
59350	Mermentau River	467L	LA	LA	29.56833	-92.16667	1995	1	10	-0.814271263427843	-0.00775751898034337	0	2	2	-0.124818678339546	0.295562935666793	0.583930798346707	-0.708212559409614	0.555339957258853	-0.24062717035822
59353	Mermentau River	467L	LA	LA	29.56833	-92.16667	1995	3	16	-0.307713424060083	-0.241582852306033	1	2	2	-0.124818678339546	0.295562935666793	0.583930798346707	-0.708212559409614	0.555339957258853	-0.24062717035822
59363	Mermentau River	467L	LA	LA	29.56833	-92.16667	1995	6	20	0.417991511080175	-0.797045768885934	0	2	1	-0.124818678339546	0.295562935666793	0.583930798346707	-0.708212559409614	0.555339957258853	-0.24062717035822
59394	Mermentau River	467L	LA	LA	29.56833	-92.16667	1997	9	11	0.469026370405824	-0.0768286946031804	1	1	2	-0.124818678339546	0.295562935666793	0.583930798346707	-0.708212559409614	0.555339957258853	-0.24062717035822
59400	Mermentau River	467L	LA	LA	29.56833	-92.16667	1998	1	15	-0.489743721802325	-0.154043699583167	1	1	3	-0.124818678339546	0.295562935666793	0.583930798346707	-0.708212559409614	0.555339957258853	-0.24062717035822
59412	Mermentau River	467L	LA	LA	29.56833	-92.16667	1998	10	12	0.193803355654611	0.111766993504414	1	2	2	-0.124818678339546	0.295562935666793	0.583930798346707	-0.708212559409614	0.555339957258853	-0.24062717035822
59414	Mermentau River	467L	LA	LA	29.56833	-92.16667	1998	11	23	-0.224585413335844	0.0547249596484491	0	1	1	-0.124818678339546	0.295562935666793	0.583930798346707	-0.708212559409614	0.555339957258853	-0.24062717035822
59423	Mermentau River	467L	LA	LA	29.56833	-92.16667	1999	5	17	0.365100436756155	-0.60845008077834	0	3	1	-0.124818678339546	0.295562935666793	0.583930798346707	-0.708212559409614	0.555339957258853	-0.24062717035822
59425	Mermentau River	467L	LA	LA	29.56833	-92.16667	1999	7	22	0.518330897280129	-0.797045768885934	0	2	2	-0.124818678339546	0.295562935666793	0.583930798346707	-0.708212559409614	0.555339957258853	-0.24062717035822
59442	Mermentau River	467L	LA	LA	29.56833	-92.16667	2000	6	26	0.469026370405824	0.754769062807181	1	2	2	-0.124818678339546	0.295562935666793	0.583930798346707	-0.708212559409614	0.555339957258853	-0.24062717035822
59451	Mermentau River	467L	LA	LA	29.56833	-92.16667	2001	2	5	-0.814271263427843	-0.0768286946031804	0	2	1	-0.124818678339546	0.295562935666793	0.583930798346707	-0.708212559409614	0.555339957258853	-0.24062717035822
59459	Mermentau River	467L	LA	LA	29.56833	-92.16667	2001	9	17	0.417991511080175	-0.00775751898034337	0	2	0	-0.124818678339546	0.295562935666793	0.583930798346707	-0.708212559409614	0.555339957258853	-0.24062717035822
59473	Mermentau River	467L	LA	LA	29.56833	-92.16667	2002	7	19	0.518330897280129	0.258053174107236	1	1	1	-0.124818678339546	0.295562935666793	0.583930798346707	-0.708212559409614	0.555339957258853	-0.24062717035822
59486	Mermentau River	467L	LA	LA	29.56833	-92.16667	2003	8	20	0.518330897280129	0.340106354793622	0	1	1	-0.124818678339546	0.295562935666793	0.583930798346707	-0.708212559409614	0.555339957258853	-0.24062717035822
59507	Mermentau River	467L	LA	LA	29.56833	-92.16667	2004	12	20	-0.940815759567613	0.164240577982695	0	1	3	-0.124818678339546	0.295562935666793	0.583930798346707	-0.708212559409614	0.555339957258853	-0.24062717035822
59510	Mermentau River	467L	LA	LA	29.56833	-92.16667	2005	2	10	-0.814271263427843	-1.06285646197351	0	2	1	-0.124818678339546	0.295562935666793	0.583930798346707	-0.708212559409614	0.555339957258853	-0.24062717035822
59515	Mermentau River	467L	LA	LA	29.56833	-92.16667	2005	5	18	0.310213007617915	-0.0768286946031804	1	2	1	-0.124818678339546	0.295562935666793	0.583930798346707	-0.708212559409614	0.555339957258853	-0.24062717035822
59534	Mermentau River	467L	LA	LA	29.56833	-92.16667	2006	8	16	0.566018587685744	0.643388379679573	1	2	1	-0.124818678339546	0.295562935666793	0.583930798346707	-0.708212559409614	0.555339957258853	-0.24062717035822
59546	Mermentau River	467L	LA	LA	29.56833	-92.16667	2007	3	16	-0.0713549528118705	-0.60845008077834	0	2	2	-0.124818678339546	0.295562935666793	0.583930798346707	-0.708212559409614	0.555339957258853	-0.24062717035822
59556	Mermentau River	467L	LA	LA	29.56833	-92.16667	2007	11	19	-0.145953060762686	0.0547249596484491	1	2	1	-0.124818678339546	0.295562935666793	0.583930798346707	-0.708212559409614	0.555339957258853	-0.24062717035822
59627	Atchafalaya/Vermilion Bays	468L	LA	LA	29.56889	-92.03222	1991	8	28	0.492478960488019	0.503781266052828	0	1	2	-0.125129531855583	0.548880523921551	0.294353162219766	-0.658704826850765	0.366997270900685	-0.172551964224792
59628	Atchafalaya/Vermilion Bays	468L	LA	LA	29.56889	-92.03222	1991	10	10	-0.176792484126992	0.601130643170203	2	2	4	-0.125129531855583	0.548880523921551	0.294353162219766	-0.658704826850765	0.366997270900685	-0.172551964224792
59648	Atchafalaya/Vermilion Bays	468L	LA	LA	29.56889	-92.03222	1993	4	26	-0.0194709774213138	-0.253365076458449	0	1	0	-0.125129531855583	0.548880523921551	0.294353162219766	-0.658704826850765	0.366997270900685	-0.172551964224792
59677	Atchafalaya/Vermilion Bays	468L	LA	LA	29.56889	-92.03222	1995	4	20	0.124152305596804	0.0443143031836735	0	3	0	-0.125129531855583	0.548880523921551	0.294353162219766	-0.658704826850765	0.366997270900685	-0.172551964224792
59721	Atchafalaya/Vermilion Bays	468L	LA	LA	29.56889	-92.03222	1998	1	15	-0.651648131060441	0.240390697953729	0	2	2	-0.125129531855583	0.548880523921551	0.294353162219766	-0.658704826850765	0.366997270900685	-0.172551964224792
59736	Atchafalaya/Vermilion Bays	468L	LA	LA	29.56889	-92.03222	1998	12	9	-0.350703341336646	0.0443143031836735	0	3	3	-0.125129531855583	0.548880523921551	0.294353162219766	-0.658704826850765	0.366997270900685	-0.172551964224792
59797	Atchafalaya/Vermilion Bays	468L	LA	LA	29.56889	-92.03222	2002	11	25	-0.545119139018206	0.601130643170203	0	2	2	-0.125129531855583	0.548880523921551	0.294353162219766	-0.658704826850765	0.366997270900685	-0.172551964224792
59811	Atchafalaya/Vermilion Bays	468L	LA	LA	29.56889	-92.03222	2003	11	4	0.124152305596804	0.601130643170203	1	2	2	-0.125129531855583	0.548880523921551	0.294353162219766	-0.658704826850765	0.366997270900685	-0.172551964224792
59840	Atchafalaya/Vermilion Bays	468L	LA	LA	29.56889	-92.03222	2005	8	23	0.546602710351001	0.684521468491711	1	0	1	-0.125129531855583	0.548880523921551	0.294353162219766	-0.658704826850765	0.366997270900685	-0.172551964224792
59975	Atchafalaya/Vermilion Bays	469L	LA	LA	29.43833	-91.82333	1992	3	24	-0.350703341336646	0.0443143031836735	0	1	2	-0.125129531855583	0.548880523921551	0.294353162219766	-0.658704826850765	0.366997270900685	-0.172551964224792
59982	Atchafalaya/Vermilion Bays	469L	LA	LA	29.43833	-91.82333	1992	6	17	0.492478960488019	0.0443143031836735	0	2	1	-0.125129531855583	0.548880523921551	0.294353162219766	-0.658704826850765	0.366997270900685	-0.172551964224792
60022	Atchafalaya/Vermilion Bays	469L	LA	LA	29.43833	-91.82333	1994	7	19	0.492478960488019	-0.253365076458449	0	2	0	-0.125129531855583	0.548880523921551	0.294353162219766	-0.658704826850765	0.366997270900685	-0.172551964224792
60031	Atchafalaya/Vermilion Bays	469L	LA	LA	29.43833	-91.82333	1994	12	8	-0.445050532839891	0.240390697953729	0	1	1	-0.125129531855583	0.548880523921551	0.294353162219766	-0.658704826850765	0.366997270900685	-0.172551964224792
60076	Atchafalaya/Vermilion Bays	469L	LA	LA	29.43833	-91.82333	1997	11	14	-0.545119139018206	0.82227506097938	0	1	1	-0.125129531855583	0.548880523921551	0.294353162219766	-0.658704826850765	0.366997270900685	-0.172551964224792
60097	Atchafalaya/Vermilion Bays	469L	LA	LA	29.43833	-91.82333	1998	12	9	-0.261458554147155	0.448240052226155	0	3	1	-0.125129531855583	0.548880523921551	0.294353162219766	-0.658704826850765	0.366997270900685	-0.172551964224792
60138	Atchafalaya/Vermilion Bays	469L	LA	LA	29.43833	-91.82333	2001	6	25	0.378597499802894	-0.489646492724005	0	3	1	-0.125129531855583	0.548880523921551	0.294353162219766	-0.658704826850765	0.366997270900685	-0.172551964224792
60157	Atchafalaya/Vermilion Bays	469L	LA	LA	29.43833	-91.82333	2002	9	12	0.318568103278365	0.684521468491711	0	3	1	-0.125129531855583	0.548880523921551	0.294353162219766	-0.658704826850765	0.366997270900685	-0.172551964224792
60355	Atchafalaya/Vermilion Bays	470L	LA	LA	29.47222	-91.81083	1992	6	24	0.492478960488019	0.684521468491711	2	2	3	-0.125129531855583	0.548880523921551	0.294353162219766	-0.658704826850765	0.366997270900685	-0.172551964224792
60374	Atchafalaya/Vermilion Bays	470L	LA	LA	29.47222	-91.81083	1993	6	29	0.492478960488019	-0.489646492724005	0	3	1	-0.125129531855583	0.548880523921551	0.294353162219766	-0.658704826850765	0.366997270900685	-0.172551964224792
60389	Atchafalaya/Vermilion Bays	470L	LA	LA	29.47222	-91.81083	1994	5	11	0.378597499802894	-0.893572241766487	0	1	0	-0.125129531855583	0.548880523921551	0.294353162219766	-0.658704826850765	0.366997270900685	-0.172551964224792
60396	Atchafalaya/Vermilion Bays	470L	LA	LA	29.47222	-91.81083	1994	7	19	0.492478960488019	-0.489646492724005	0	2	0	-0.125129531855583	0.548880523921551	0.294353162219766	-0.658704826850765	0.366997270900685	-0.172551964224792
60469	Atchafalaya/Vermilion Bays	470L	LA	LA	29.47222	-91.81083	1998	11	23	-0.350703341336646	0.386842088849589	0	3	1	-0.125129531855583	0.548880523921551	0.294353162219766	-0.658704826850765	0.366997270900685	-0.172551964224792
60494	Atchafalaya/Vermilion Bays	470L	LA	LA	29.47222	-91.81083	2000	4	11	-0.350703341336646	0.0443143031836735	0	3	1	-0.125129531855583	0.548880523921551	0.294353162219766	-0.658704826850765	0.366997270900685	-0.172551964224792
60498	Atchafalaya/Vermilion Bays	470L	LA	LA	29.47222	-91.81083	2000	7	17	0.492478960488019	1.10755521381003	1	3	2	-0.125129531855583	0.548880523921551	0.294353162219766	-0.658704826850765	0.366997270900685	-0.172551964224792
60514	Atchafalaya/Vermilion Bays	470L	LA	LA	29.47222	-91.81083	2001	8	9	0.378597499802894	0.150560672584033	0	3	1	-0.125129531855583	0.548880523921551	0.294353162219766	-0.658704826850765	0.366997270900685	-0.172551964224792
60515	Atchafalaya/Vermilion Bays	470L	LA	LA	29.47222	-91.81083	2001	9	6	0.492478960488019	-0.0857207436815234	0	3	1	-0.125129531855583	0.548880523921551	0.294353162219766	-0.658704826850765	0.366997270900685	-0.172551964224792
60541	Atchafalaya/Vermilion Bays	470L	LA	LA	29.47222	-91.81083	2003	4	14	-0.176792484126992	0.386842088849589	0	3	2	-0.125129531855583	0.548880523921551	0.294353162219766	-0.658704826850765	0.366997270900685	-0.172551964224792
60583	Atchafalaya/Vermilion Bays	470L	LA	LA	29.47222	-91.81083	2005	12	7	-1.01997478595166	0.601130643170203	0	1	1	-0.125129531855583	0.548880523921551	0.294353162219766	-0.658704826850765	0.366997270900685	-0.172551964224792
60602	Atchafalaya/Vermilion Bays	470L	LA	LA	29.47222	-91.81083	2006	12	27	-1.16359806896977	0.554486421626514	0	2	3	-0.125129531855583	0.548880523921551	0.294353162219766	-0.658704826850765	0.366997270900685	-0.172551964224792
60605	Atchafalaya/Vermilion Bays	470L	LA	LA	29.47222	-91.81083	2007	2	6	-1.32091957567545	-0.253365076458449	0	1	3	-0.125129531855583	0.548880523921551	0.294353162219766	-0.658704826850765	0.366997270900685	-0.172551964224792
60606	Atchafalaya/Vermilion Bays	470L	LA	LA	29.47222	-91.81083	2007	2	22	-1.01997478595166	-0.253365076458449	0	2	3	-0.125129531855583	0.548880523921551	0.294353162219766	-0.658704826850765	0.366997270900685	-0.172551964224792
60881	Atchafalaya/Vermilion Bays	471L	LA	LA	29.48333	-91.7625	2000	4	24	0.0539022790107264	0.386842088849589	0	3	1	-0.125129531855583	0.548880523921551	0.294353162219766	-0.658704826850765	0.366997270900685	-0.172551964224792
60895	Atchafalaya/Vermilion Bays	471L	LA	LA	29.48333	-91.7625	2001	3	29	-0.765529591745566	-0.489646492724005	0	2	0	-0.125129531855583	0.548880523921551	0.294353162219766	-0.658704826850765	0.366997270900685	-0.172551964224792
60898	Atchafalaya/Vermilion Bays	471L	LA	LA	29.48333	-91.7625	2001	6	25	0.378597499802894	-0.893572241766487	0	4	0	-0.125129531855583	0.548880523921551	0.294353162219766	-0.658704826850765	0.366997270900685	-0.172551964224792
60904	Atchafalaya/Vermilion Bays	471L	LA	LA	29.48333	-91.7625	2001	11	19	-0.176792484126992	0.448240052226155	0	2	1	-0.125129531855583	0.548880523921551	0.294353162219766	-0.658704826850765	0.366997270900685	-0.172551964224792
60905	Atchafalaya/Vermilion Bays	471L	LA	LA	29.48333	-91.7625	2001	12	4	-0.350703341336646	0.601130643170203	0	3	1	-0.125129531855583	0.548880523921551	0.294353162219766	-0.658704826850765	0.366997270900685	-0.172551964224792
60911	Atchafalaya/Vermilion Bays	471L	LA	LA	29.48333	-91.7625	2002	3	19	-0.0194709774213138	-0.253365076458449	0	2	0	-0.125129531855583	0.548880523921551	0.294353162219766	-0.658704826850765	0.366997270900685	-0.172551964224792
60977	Atchafalaya/Vermilion Bays	471L	LA	LA	29.48333	-91.7625	2006	3	10	-0.176792484126992	0.240390697953729	0	2	0	-0.125129531855583	0.548880523921551	0.294353162219766	-0.658704826850765	0.366997270900685	-0.172551964224792
61239	Calcasieu Lake	476L	LA	LA	30.05194	-93.3125	1991	4	28	0.242707893569471	-1.00209529282434	0	3	2	-0.197083133446748	0.156938107274462	0.500645223126011	-0.282724066352279	-0.0692890775058149	0.247224623458464
61244	Calcasieu Lake	476L	LA	LA	30.05194	-93.3125	1991	6	3	0.485529865025365	-1.42956682786976	0	2	1	-0.197083133446748	0.156938107274462	0.500645223126011	-0.282724066352279	-0.0692890775058149	0.247224623458464
61257	Calcasieu Lake	476L	LA	LA	30.05194	-93.3125	1991	9	5	0.485529865025365	0.317707187320652	0	2	2	-0.197083133446748	0.156938107274462	0.500645223126011	-0.282724066352279	-0.0692890775058149	0.247224623458464
61273	Calcasieu Lake	476L	LA	LA	30.05194	-93.3125	1992	3	2	-0.395990794089461	-1.42956682786976	0	3	1	-0.197083133446748	0.156938107274462	0.500645223126011	-0.282724066352279	-0.0692890775058149	0.247224623458464
61290	Calcasieu Lake	476L	LA	LA	30.05194	-93.3125	1992	7	1	0.428242650563034	0.102902595393794	0	3	1	-0.197083133446748	0.156938107274462	0.500645223126011	-0.282724066352279	-0.0692890775058149	0.247224623458464
61315	Calcasieu Lake	476L	LA	LA	30.05194	-93.3125	1993	3	8	-0.606332753298935	-1.42956682786976	0	1	0	-0.197083133446748	0.156938107274462	0.500645223126011	-0.282724066352279	-0.0692890775058149	0.247224623458464
61360	Calcasieu Lake	476L	LA	LA	30.05194	-93.3125	1994	3	22	-0.210456037095898	-0.437008660883164	0	1	1	-0.197083133446748	0.156938107274462	0.500645223126011	-0.282724066352279	-0.0692890775058149	0.247224623458464
61394	Calcasieu Lake	476L	LA	LA	30.05194	-93.3125	1994	12	12	-0.395990794089461	0.152265818787068	0	5	4	-0.197083133446748	0.156938107274462	0.500645223126011	-0.282724066352279	-0.0692890775058149	0.247224623458464
61401	Calcasieu Lake	476L	LA	LA	30.05194	-93.3125	1995	3	9	-0.723069467785894	-1.00209529282434	0	3	1	-0.197083133446748	0.156938107274462	0.500645223126011	-0.282724066352279	-0.0692890775058149	0.247224623458464
61409	Calcasieu Lake	476L	LA	LA	30.05194	-93.3125	1995	5	10	0.242707893569471	-1.00209529282434	0	4	0	-0.197083133446748	0.156938107274462	0.500645223126011	-0.282724066352279	-0.0692890775058149	0.247224623458464
61419	Calcasieu Lake	476L	LA	LA	30.05194	-93.3125	1995	7	18	0.540806581723018	-0.00953712583773911	3	3	3	-0.197083133446748	0.156938107274462	0.500645223126011	-0.282724066352279	-0.0692890775058149	0.247224623458464
61423	Calcasieu Lake	476L	LA	LA	30.05194	-93.3125	1995	8	16	0.59420914616534	0.152265818787068	5	0	4	-0.197083133446748	0.156938107274462	0.500645223126011	-0.282724066352279	-0.0692890775058149	0.247224623458464
61439	Calcasieu Lake	476L	LA	LA	30.05194	-93.3125	1996	2	6	-1.69819537162323	0.152265818787068	0	0	2	-0.197083133446748	0.156938107274462	0.500645223126011	-0.282724066352279	-0.0692890775058149	0.247224623458464
61446	Calcasieu Lake	476L	LA	LA	30.05194	-93.3125	1996	4	9	-0.395990794089461	0.417934409207685	1	1	2	-0.197083133446748	0.156938107274462	0.500645223126011	-0.282724066352279	-0.0692890775058149	0.247224623458464
61449	Calcasieu Lake	476L	LA	LA	30.05194	-93.3125	1996	4	29	0.242707893569471	0.317707187320652	0	4	2	-0.197083133446748	0.156938107274462	0.500645223126011	-0.282724066352279	-0.0692890775058149	0.247224623458464
61453	Calcasieu Lake	476L	LA	LA	30.05194	-93.3125	1996	5	28	0.428242650563034	0.317707187320652	0	3	1	-0.197083133446748	0.156938107274462	0.500645223126011	-0.282724066352279	-0.0692890775058149	0.247224623458464
61464	Calcasieu Lake	476L	LA	LA	30.05194	-93.3125	1996	8	14	0.540806581723018	0.152265818787068	1	2	3	-0.197083133446748	0.156938107274462	0.500645223126011	-0.282724066352279	-0.0692890775058149	0.247224623458464
61465	Calcasieu Lake	476L	LA	LA	30.05194	-93.3125	1996	8	19	0.59420914616534	0.240517692289544	1	2	2	-0.197083133446748	0.156938107274462	0.500645223126011	-0.282724066352279	-0.0692890775058149	0.247224623458464
61468	Calcasieu Lake	476L	LA	LA	30.05194	-93.3125	1996	9	10	0.485529865025365	0.102902595393794	1	3	2	-0.197083133446748	0.156938107274462	0.500645223126011	-0.282724066352279	-0.0692890775058149	0.247224623458464
61490	Calcasieu Lake	476L	LA	LA	30.05194	-93.3125	1997	4	21	0.0323659343599973	-0.437008660883164	0	4	1	-0.197083133446748	0.156938107274462	0.500645223126011	-0.282724066352279	-0.0692890775058149	0.247224623458464
61507	Calcasieu Lake	476L	LA	LA	30.05194	-93.3125	1997	8	18	0.59420914616534	0.317707187320652	1	3	2	-0.197083133446748	0.156938107274462	0.500645223126011	-0.282724066352279	-0.0692890775058149	0.247224623458464
61554	Calcasieu Lake	476L	LA	LA	30.05194	-93.3125	1998	10	7	0.368793150538406	-0.229502509920471	0	4	2	-0.197083133446748	0.156938107274462	0.500645223126011	-0.282724066352279	-0.0692890775058149	0.247224623458464
61569	Calcasieu Lake	476L	LA	LA	30.05194	-93.3125	1999	3	15	-0.606332753298935	-0.437008660883164	0	2	1	-0.197083133446748	0.156938107274462	0.500645223126011	-0.282724066352279	-0.0692890775058149	0.247224623458464
61600	Calcasieu Lake	476L	LA	LA	30.05194	-93.3125	1999	10	21	-0.125288010106315	0.555549506103435	3	4	1	-0.197083133446748	0.156938107274462	0.500645223126011	-0.282724066352279	-0.0692890775058149	0.247224623458464
61614	Calcasieu Lake	476L	LA	LA	30.05194	-93.3125	2000	4	5	-0.0444895414935924	0.317707187320652	1	3	2	-0.197083133446748	0.156938107274462	0.500645223126011	-0.282724066352279	-0.0692890775058149	0.247224623458464
61618	Calcasieu Lake	476L	LA	LA	30.05194	-93.3125	2000	5	2	0.175666934105941	0.352957413521077	0	2	2	-0.197083133446748	0.156938107274462	0.500645223126011	-0.282724066352279	-0.0692890775058149	0.247224623458464
61629	Calcasieu Lake	476L	LA	LA	30.05194	-93.3125	2000	7	24	0.540806581723018	0.417934409207685	1	1	3	-0.197083133446748	0.156938107274462	0.500645223126011	-0.282724066352279	-0.0692890775058149	0.247224623458464
61642	Calcasieu Lake	476L	LA	LA	30.05194	-93.3125	2000	10	25	0.10564541597683	0.625440560170379	0	2	1	-0.197083133446748	0.156938107274462	0.500645223126011	-0.282724066352279	-0.0692890775058149	0.247224623458464
61652	Calcasieu Lake	476L	LA	LA	30.05194	-93.3125	2001	3	13	-0.395990794089461	-0.574623757778914	0	3	1	-0.197083133446748	0.156938107274462	0.500645223126011	-0.282724066352279	-0.0692890775058149	0.247224623458464
61675	Calcasieu Lake	476L	LA	LA	30.05194	-93.3125	2001	9	10	0.307011711102277	-1.00209529282434	0	2	0	-0.197083133446748	0.156938107274462	0.500645223126011	-0.282724066352279	-0.0692890775058149	0.247224623458464
61685	Calcasieu Lake	476L	LA	LA	30.05194	-93.3125	2001	12	10	-0.49765347215896	-0.324568939651631	0	3	1	-0.197083133446748	0.156938107274462	0.500645223126011	-0.282724066352279	-0.0692890775058149	0.247224623458464
61686	Calcasieu Lake	476L	LA	LA	30.05194	-93.3125	2001	12	27	-1.13635215981789	-0.752040474697055	0	2	5	-0.197083133446748	0.156938107274462	0.500645223126011	-0.282724066352279	-0.0692890775058149	0.247224623458464
61701	Calcasieu Lake	476L	LA	LA	30.05194	-93.3125	2002	5	20	0.10564541597683	0.0492417165338005	0	2	2	-0.197083133446748	0.156938107274462	0.500645223126011	-0.282724066352279	-0.0692890775058149	0.247224623458464
61705	Calcasieu Lake	476L	LA	LA	30.05194	-93.3125	2002	6	17	0.485529865025365	0.152265818787068	1	1	1	-0.197083133446748	0.156938107274462	0.500645223126011	-0.282724066352279	-0.0692890775058149	0.247224623458464
61720	Calcasieu Lake	476L	LA	LA	30.05194	-93.3125	2002	10	30	0.0323659343599973	-1.42956682786976	0	4	0	-0.197083133446748	0.156938107274462	0.500645223126011	-0.282724066352279	-0.0692890775058149	0.247224623458464
61721	Calcasieu Lake	476L	LA	LA	30.05194	-93.3125	2002	11	13	-0.395990794089461	-1.42956682786976	0	2	0	-0.197083133446748	0.156938107274462	0.500645223126011	-0.282724066352279	-0.0692890775058149	0.247224623458464
61736	Calcasieu Lake	476L	LA	LA	30.05194	-93.3125	2003	4	27	0.10564541597683	0.152265818787068	1	2	2	-0.197083133446748	0.156938107274462	0.500645223126011	-0.282724066352279	-0.0692890775058149	0.247224623458464
61750	Calcasieu Lake	476L	LA	LA	30.05194	-93.3125	2003	8	4	0.540806581723018	0.197969025124954	0	1	1	-0.197083133446748	0.156938107274462	0.500645223126011	-0.282724066352279	-0.0692890775058149	0.247224623458464
61756	Calcasieu Lake	476L	LA	LA	30.05194	-93.3125	2003	9	15	0.428242650563034	0.240517692289544	1	0	1	-0.197083133446748	0.156938107274462	0.500645223126011	-0.282724066352279	-0.0692890775058149	0.247224623458464
61760	Calcasieu Lake	476L	LA	LA	30.05194	-93.3125	2003	10	13	0.242707893569471	0.152265818787068	0	2	1	-0.197083133446748	0.156938107274462	0.500645223126011	-0.282724066352279	-0.0692890775058149	0.247224623458464
61779	Calcasieu Lake	476L	LA	LA	30.05194	-93.3125	2004	5	2	0.10564541597683	-0.0745141215243478	1	3	2	-0.197083133446748	0.156938107274462	0.500645223126011	-0.282724066352279	-0.0692890775058149	0.247224623458464
61783	Calcasieu Lake	476L	LA	LA	30.05194	-93.3125	2004	6	7	0.428242650563034	-0.574623757778914	0	2	0	-0.197083133446748	0.156938107274462	0.500645223126011	-0.282724066352279	-0.0692890775058149	0.247224623458464
61785	Calcasieu Lake	476L	LA	LA	30.05194	-93.3125	2004	6	21	0.485529865025365	-0.752040474697055	0	3	1	-0.197083133446748	0.156938107274462	0.500645223126011	-0.282724066352279	-0.0692890775058149	0.247224623458464
61802	Calcasieu Lake	476L	LA	LA	30.05194	-93.3125	2004	10	20	0.307011711102277	0.317707187320652	1	2	1	-0.197083133446748	0.156938107274462	0.500645223126011	-0.282724066352279	-0.0692890775058149	0.247224623458464
61853	Calcasieu Lake	476L	LA	LA	30.05194	-93.3125	2006	3	15	-0.125288010106315	0.240517692289544	0	3	1	-0.197083133446748	0.156938107274462	0.500645223126011	-0.282724066352279	-0.0692890775058149	0.247224623458464
61859	Calcasieu Lake	476L	LA	LA	30.05194	-93.3125	2006	4	24	0.368793150538406	0.352957413521077	0	3	1	-0.197083133446748	0.156938107274462	0.500645223126011	-0.282724066352279	-0.0692890775058149	0.247224623458464
61862	Calcasieu Lake	476L	LA	LA	30.05194	-93.3125	2006	5	17	0.10564541597683	0.0492417165338005	1	3	2	-0.197083133446748	0.156938107274462	0.500645223126011	-0.282724066352279	-0.0692890775058149	0.247224623458464
61867	Calcasieu Lake	476L	LA	LA	30.05194	-93.3125	2006	6	29	0.485529865025365	0.317707187320652	2	4	2	-0.197083133446748	0.156938107274462	0.500645223126011	-0.282724066352279	-0.0692890775058149	0.247224623458464
61869	Calcasieu Lake	476L	LA	LA	30.05194	-93.3125	2006	7	13	0.59420914616534	0.152265818787068	0	2	2	-0.197083133446748	0.156938107274462	0.500645223126011	-0.282724066352279	-0.0692890775058149	0.247224623458464
61880	Calcasieu Lake	476L	LA	LA	30.05194	-93.3125	2006	9	21	0.307011711102277	0.448023843252237	0	2	2	-0.197083133446748	0.156938107274462	0.500645223126011	-0.282724066352279	-0.0692890775058149	0.247224623458464
61887	Calcasieu Lake	476L	LA	LA	30.05194	-93.3125	2006	11	21	-0.395990794089461	0.0492417165338005	0	1	1	-0.197083133446748	0.156938107274462	0.500645223126011	-0.282724066352279	-0.0692890775058149	0.247224623458464
61891	Calcasieu Lake	476L	LA	LA	30.05194	-93.3125	2007	1	26	-0.98621720234747	-0.752040474697055	0	1	2	-0.197083133446748	0.156938107274462	0.500645223126011	-0.282724066352279	-0.0692890775058149	0.247224623458464
61901	Calcasieu Lake	476L	LA	LA	30.05194	-93.3125	2007	4	29	0.242707893569471	0.0492417165338005	0	3	1	-0.197083133446748	0.156938107274462	0.500645223126011	-0.282724066352279	-0.0692890775058149	0.247224623458464
61914	Calcasieu Lake	476L	LA	LA	30.05194	-93.3125	2007	8	21	0.59420914616534	0.152265818787068	0	2	1	-0.197083133446748	0.156938107274462	0.500645223126011	-0.282724066352279	-0.0692890775058149	0.247224623458464
61927	Calcasieu Lake	476L	LA	LA	30.05194	-93.3125	2007	12	19	-0.395990794089461	0.280319312311935	0	2	1	-0.197083133446748	0.156938107274462	0.500645223126011	-0.282724066352279	-0.0692890775058149	0.247224623458464
62129	Calcasieu Lake	477L	LA	LA	29.8625	-93.23889	1991	3	19	-0.395990794089461	-0.324568939651631	0	1	4	-0.197083133446748	0.156938107274462	0.500645223126011	-0.282724066352279	-0.0692890775058149	0.247224623458464
62130	Calcasieu Lake	477L	LA	LA	29.8625	-93.23889	1991	3	25	-0.0444895414935924	-0.0745141215243478	0	2	2	-0.197083133446748	0.156938107274462	0.500645223126011	-0.282724066352279	-0.0692890775058149	0.247224623458464
62132	Calcasieu Lake	477L	LA	LA	29.8625	-93.23889	1991	4	10	0.175666934105941	0.102902595393794	1	2	2	-0.197083133446748	0.156938107274462	0.500645223126011	-0.282724066352279	-0.0692890775058149	0.247224623458464
62156	Calcasieu Lake	477L	LA	LA	29.8625	-93.23889	1991	9	25	0.10564541597683	0.197969025124954	0	2	1	-0.197083133446748	0.156938107274462	0.500645223126011	-0.282724066352279	-0.0692890775058149	0.247224623458464
62157	Calcasieu Lake	477L	LA	LA	29.8625	-93.23889	1991	10	1	0.242707893569471	0.417934409207685	1	2	2	-0.197083133446748	0.156938107274462	0.500645223126011	-0.282724066352279	-0.0692890775058149	0.247224623458464
62162	Calcasieu Lake	477L	LA	LA	29.8625	-93.23889	1991	11	21	-0.300493387235783	0.352957413521077	0	3	2	-0.197083133446748	0.156938107274462	0.500645223126011	-0.282724066352279	-0.0692890775058149	0.247224623458464
62203	Calcasieu Lake	477L	LA	LA	29.8625	-93.23889	1992	11	16	-0.49765347215896	0.38630126706366	0	2	3	-0.197083133446748	0.156938107274462	0.500645223126011	-0.282724066352279	-0.0692890775058149	0.247224623458464
62229	Calcasieu Lake	477L	LA	LA	29.8625	-93.23889	1993	7	12	0.485529865025365	-0.574623757778914	1	2	3	-0.197083133446748	0.156938107274462	0.500645223126011	-0.282724066352279	-0.0692890775058149	0.247224623458464
62236	Calcasieu Lake	477L	LA	LA	29.8625	-93.23889	1993	8	31	0.59420914616534	0.352957413521077	1	1	2	-0.197083133446748	0.156938107274462	0.500645223126011	-0.282724066352279	-0.0692890775058149	0.247224623458464
62250	Calcasieu Lake	477L	LA	LA	29.8625	-93.23889	1994	1	12	-0.98621720234747	0.38630126706366	0	1	4	-0.197083133446748	0.156938107274462	0.500645223126011	-0.282724066352279	-0.0692890775058149	0.247224623458464
62251	Calcasieu Lake	477L	LA	LA	29.8625	-93.23889	1994	1	24	-1.13635215981789	0.240517692289544	0	2	3	-0.197083133446748	0.156938107274462	0.500645223126011	-0.282724066352279	-0.0692890775058149	0.247224623458464
62257	Calcasieu Lake	477L	LA	LA	29.8625	-93.23889	1994	3	29	-0.49765347215896	-0.324568939651631	0	3	3	-0.197083133446748	0.156938107274462	0.500645223126011	-0.282724066352279	-0.0692890775058149	0.247224623458464
62265	Calcasieu Lake	477L	LA	LA	29.8625	-93.23889	1994	6	1	0.307011711102277	-0.147152222733489	1	2	2	-0.197083133446748	0.156938107274462	0.500645223126011	-0.282724066352279	-0.0692890775058149	0.247224623458464
62277	Calcasieu Lake	477L	LA	LA	29.8625	-93.23889	1994	8	24	0.485529865025365	0.240517692289544	0	1	5	-0.197083133446748	0.156938107274462	0.500645223126011	-0.282724066352279	-0.0692890775058149	0.247224623458464
62285	Calcasieu Lake	477L	LA	LA	29.8625	-93.23889	1994	10	20	0.242707893569471	0.38630126706366	1	2	1	-0.197083133446748	0.156938107274462	0.500645223126011	-0.282724066352279	-0.0692890775058149	0.247224623458464
62292	Calcasieu Lake	477L	LA	LA	29.8625	-93.23889	1995	1	10	-0.849154724754829	0.152265818787068	0	2	2	-0.197083133446748	0.156938107274462	0.500645223126011	-0.282724066352279	-0.0692890775058149	0.247224623458464
62293	Calcasieu Lake	477L	LA	LA	29.8625	-93.23889	1995	1	25	-0.98621720234747	-0.0745141215243478	0	2	3	-0.197083133446748	0.156938107274462	0.500645223126011	-0.282724066352279	-0.0692890775058149	0.247224623458464
62303	Calcasieu Lake	477L	LA	LA	29.8625	-93.23889	1995	4	17	0.10564541597683	-1.00209529282434	0	3	2	-0.197083133446748	0.156938107274462	0.500645223126011	-0.282724066352279	-0.0692890775058149	0.247224623458464
62310	Calcasieu Lake	477L	LA	LA	29.8625	-93.23889	1995	5	31	0.368793150538406	-0.437008660883164	1	4	1	-0.197083133446748	0.156938107274462	0.500645223126011	-0.282724066352279	-0.0692890775058149	0.247224623458464
62325	Calcasieu Lake	477L	LA	LA	29.8625	-93.23889	1995	9	11	0.428242650563034	0.317707187320652	1	0	2	-0.197083133446748	0.156938107274462	0.500645223126011	-0.282724066352279	-0.0692890775058149	0.247224623458464
62362	Calcasieu Lake	477L	LA	LA	29.8625	-93.23889	1996	8	14	0.428242650563034	0.280319312311935	0	1	3	-0.197083133446748	0.156938107274462	0.500645223126011	-0.282724066352279	-0.0692890775058149	0.247224623458464
62365	Calcasieu Lake	477L	LA	LA	29.8625	-93.23889	1996	9	3	0.428242650563034	0.152265818787068	1	1	3	-0.197083133446748	0.156938107274462	0.500645223126011	-0.282724066352279	-0.0692890775058149	0.247224623458464
62367	Calcasieu Lake	477L	LA	LA	29.8625	-93.23889	1996	9	18	0.485529865025365	0.317707187320652	1	1	2	-0.197083133446748	0.156938107274462	0.500645223126011	-0.282724066352279	-0.0692890775058149	0.247224623458464
62369	Calcasieu Lake	477L	LA	LA	29.8625	-93.23889	1996	9	30	-0.0444895414935924	0.197969025124954	1	2	1	-0.197083133446748	0.156938107274462	0.500645223126011	-0.282724066352279	-0.0692890775058149	0.247224623458464
62373	Calcasieu Lake	477L	LA	LA	29.8625	-93.23889	1996	10	29	0.175666934105941	0.0492417165338005	0	3	1	-0.197083133446748	0.156938107274462	0.500645223126011	-0.282724066352279	-0.0692890775058149	0.247224623458464
62376	Calcasieu Lake	477L	LA	LA	29.8625	-93.23889	1996	12	23	-0.849154724754829	0.317707187320652	1	3	4	-0.197083133446748	0.156938107274462	0.500645223126011	-0.282724066352279	-0.0692890775058149	0.247224623458464
62380	Calcasieu Lake	477L	LA	LA	29.8625	-93.23889	1997	2	17	-0.98621720234747	-0.229502509920471	0	0	2	-0.197083133446748	0.156938107274462	0.500645223126011	-0.282724066352279	-0.0692890775058149	0.247224623458464
62407	Calcasieu Lake	477L	LA	LA	29.8625	-93.23889	1997	9	2	0.540806581723018	0.417934409207685	1	1	1	-0.197083133446748	0.156938107274462	0.500645223126011	-0.282724066352279	-0.0692890775058149	0.247224623458464
62428	Calcasieu Lake	477L	LA	LA	29.8625	-93.23889	1998	4	6	-0.125288010106315	-0.147152222733489	0	1	2	-0.197083133446748	0.156938107274462	0.500645223126011	-0.282724066352279	-0.0692890775058149	0.247224623458464
62493	Calcasieu Lake	477L	LA	LA	29.8625	-93.23889	1999	9	13	0.540806581723018	0.448023843252237	1	1	2	-0.197083133446748	0.156938107274462	0.500645223126011	-0.282724066352279	-0.0692890775058149	0.247224623458464
62535	Calcasieu Lake	477L	LA	LA	29.8625	-93.23889	2000	9	18	0.175666934105941	0.60301223164836	1	2	3	-0.197083133446748	0.156938107274462	0.500645223126011	-0.282724066352279	-0.0692890775058149	0.247224623458464
62578	Calcasieu Lake	477L	LA	LA	29.8625	-93.23889	2001	10	15	0.0323659343599973	0.240517692289544	0	2	2	-0.197083133446748	0.156938107274462	0.500645223126011	-0.282724066352279	-0.0692890775058149	0.247224623458464
62618	Calcasieu Lake	477L	LA	LA	29.8625	-93.23889	2002	10	30	0.0323659343599973	-0.229502509920471	0	1	3	-0.197083133446748	0.156938107274462	0.500645223126011	-0.282724066352279	-0.0692890775058149	0.247224623458464
62619	Calcasieu Lake	477L	LA	LA	29.8625	-93.23889	2002	11	13	-0.395990794089461	-1.42956682786976	0	1	2	-0.197083133446748	0.156938107274462	0.500645223126011	-0.282724066352279	-0.0692890775058149	0.247224623458464
62637	Calcasieu Lake	477L	LA	LA	29.8625	-93.23889	2003	5	20	0.485529865025365	0.280319312311935	0	1	2	-0.197083133446748	0.156938107274462	0.500645223126011	-0.282724066352279	-0.0692890775058149	0.247224623458464
62656	Calcasieu Lake	477L	LA	LA	29.8625	-93.23889	2003	10	3	-0.125288010106315	0.240517692289544	0	4	1	-0.197083133446748	0.156938107274462	0.500645223126011	-0.282724066352279	-0.0692890775058149	0.247224623458464
62660	Calcasieu Lake	477L	LA	LA	29.8625	-93.23889	2003	10	25	-0.723069467785894	0.352957413521077	0	1	3	-0.197083133446748	0.156938107274462	0.500645223126011	-0.282724066352279	-0.0692890775058149	0.247224623458464
62687	Calcasieu Lake	477L	LA	LA	29.8625	-93.23889	2004	7	20	0.485529865025365	-0.0745141215243478	1	3	2	-0.197083133446748	0.156938107274462	0.500645223126011	-0.282724066352279	-0.0692890775058149	0.247224623458464
62690	Calcasieu Lake	477L	LA	LA	29.8625	-93.23889	2004	8	9	0.485529865025365	0.152265818787068	0	1	2	-0.197083133446748	0.156938107274462	0.500645223126011	-0.282724066352279	-0.0692890775058149	0.247224623458464
62702	Calcasieu Lake	477L	LA	LA	29.8625	-93.23889	2004	11	5	-0.395990794089461	0.280319312311935	1	5	1	-0.197083133446748	0.156938107274462	0.500645223126011	-0.282724066352279	-0.0692890775058149	0.247224623458464
62707	Calcasieu Lake	477L	LA	LA	29.8625	-93.23889	2005	1	10	-0.395990794089461	0.197969025124954	0	0	2	-0.197083133446748	0.156938107274462	0.500645223126011	-0.282724066352279	-0.0692890775058149	0.247224623458464
62722	Calcasieu Lake	477L	LA	LA	29.8625	-93.23889	2005	5	17	0.242707893569471	0.280319312311935	2	2	2	-0.197083133446748	0.156938107274462	0.500645223126011	-0.282724066352279	-0.0692890775058149	0.247224623458464
62739	Calcasieu Lake	477L	LA	LA	29.8625	-93.23889	2005	10	12	0.10564541597683	0.317707187320652	1	4	1	-0.197083133446748	0.156938107274462	0.500645223126011	-0.282724066352279	-0.0692890775058149	0.247224623458464
62747	Calcasieu Lake	477L	LA	LA	29.8625	-93.23889	2006	2	7	-0.849154724754829	0.240517692289544	0	3	3	-0.197083133446748	0.156938107274462	0.500645223126011	-0.282724066352279	-0.0692890775058149	0.247224623458464
62762	Calcasieu Lake	477L	LA	LA	29.8625	-93.23889	2006	6	1	0.307011711102277	0.38630126706366	0	3	2	-0.197083133446748	0.156938107274462	0.500645223126011	-0.282724066352279	-0.0692890775058149	0.247224623458464
62781	Calcasieu Lake	477L	LA	LA	29.8625	-93.23889	2006	10	24	-0.210456037095898	0.317707187320652	1	3	1	-0.197083133446748	0.156938107274462	0.500645223126011	-0.282724066352279	-0.0692890775058149	0.247224623458464
62782	Calcasieu Lake	477L	LA	LA	29.8625	-93.23889	2006	10	30	-0.125288010106315	-0.752040474697055	0	4	3	-0.197083133446748	0.156938107274462	0.500645223126011	-0.282724066352279	-0.0692890775058149	0.247224623458464
62792	Calcasieu Lake	477L	LA	LA	29.8625	-93.23889	2007	3	15	-0.0444895414935924	0.0492417165338005	0	2	2	-0.197083133446748	0.156938107274462	0.500645223126011	-0.282724066352279	-0.0692890775058149	0.247224623458464
62793	Calcasieu Lake	477L	LA	LA	29.8625	-93.23889	2007	3	23	0.0323659343599973	-0.00953712583773911	1	3	2	-0.197083133446748	0.156938107274462	0.500645223126011	-0.282724066352279	-0.0692890775058149	0.247224623458464
62804	Calcasieu Lake	477L	LA	LA	29.8625	-93.23889	2007	6	14	0.485529865025365	0.38630126706366	0	2	0	-0.197083133446748	0.156938107274462	0.500645223126011	-0.282724066352279	-0.0692890775058149	0.247224623458464
63026	Calcasieu Lake	478L	LA	LA	29.84583	-93.30056	1991	4	1	-0.395990794089461	0.0492417165338005	0	3	3	-0.197083133446748	0.156938107274462	0.500645223126011	-0.282724066352279	-0.0692890775058149	0.247224623458464
63040	Calcasieu Lake	478L	LA	LA	29.84583	-93.30056	1991	7	10	0.540806581723018	-0.229502509920471	2	2	3	-0.197083133446748	0.156938107274462	0.500645223126011	-0.282724066352279	-0.0692890775058149	0.247224623458464
63048	Calcasieu Lake	478L	LA	LA	29.84583	-93.30056	1991	9	5	0.485529865025365	0.38630126706366	1	2	1	-0.197083133446748	0.156938107274462	0.500645223126011	-0.282724066352279	-0.0692890775058149	0.247224623458464
63051	Calcasieu Lake	478L	LA	LA	29.84583	-93.30056	1991	9	25	0.10564541597683	0.240517692289544	0	3	1	-0.197083133446748	0.156938107274462	0.500645223126011	-0.282724066352279	-0.0692890775058149	0.247224623458464
63052	Calcasieu Lake	478L	LA	LA	29.84583	-93.30056	1991	10	1	0.242707893569471	0.280319312311935	0	2	2	-0.197083133446748	0.156938107274462	0.500645223126011	-0.282724066352279	-0.0692890775058149	0.247224623458464
63053	Calcasieu Lake	478L	LA	LA	29.84583	-93.30056	1991	10	7	-0.210456037095898	0.417934409207685	0	2	1	-0.197083133446748	0.156938107274462	0.500645223126011	-0.282724066352279	-0.0692890775058149	0.247224623458464
63066	Calcasieu Lake	478L	LA	LA	29.84583	-93.30056	1992	3	16	-0.300493387235783	-0.574623757778914	0	2	2	-0.197083133446748	0.156938107274462	0.500645223126011	-0.282724066352279	-0.0692890775058149	0.247224623458464
63109	Calcasieu Lake	478L	LA	LA	29.84583	-93.30056	1993	3	29	-0.0444895414935924	-0.0745141215243478	0	2	2	-0.197083133446748	0.156938107274462	0.500645223126011	-0.282724066352279	-0.0692890775058149	0.247224623458464
63149	Calcasieu Lake	478L	LA	LA	29.84583	-93.30056	1994	3	7	-0.395990794089461	0.102902595393794	0	1	4	-0.197083133446748	0.156938107274462	0.500645223126011	-0.282724066352279	-0.0692890775058149	0.247224623458464
63159	Calcasieu Lake	478L	LA	LA	29.84583	-93.30056	1994	5	25	0.368793150538406	0.240517692289544	0	2	2	-0.197083133446748	0.156938107274462	0.500645223126011	-0.282724066352279	-0.0692890775058149	0.247224623458464
63164	Calcasieu Lake	478L	LA	LA	29.84583	-93.30056	1994	6	29	0.485529865025365	-0.229502509920471	3	2	4	-0.197083133446748	0.156938107274462	0.500645223126011	-0.282724066352279	-0.0692890775058149	0.247224623458464
63168	Calcasieu Lake	478L	LA	LA	29.84583	-93.30056	1994	7	26	0.540806581723018	0.0492417165338005	2	2	5	-0.197083133446748	0.156938107274462	0.500645223126011	-0.282724066352279	-0.0692890775058149	0.247224623458464
63178	Calcasieu Lake	478L	LA	LA	29.84583	-93.30056	1994	10	3	0.307011711102277	0.317707187320652	1	1	1	-0.197083133446748	0.156938107274462	0.500645223126011	-0.282724066352279	-0.0692890775058149	0.247224623458464
63182	Calcasieu Lake	478L	LA	LA	29.84583	-93.30056	1994	10	31	-0.0444895414935924	0.0492417165338005	1	2	1	-0.197083133446748	0.156938107274462	0.500645223126011	-0.282724066352279	-0.0692890775058149	0.247224623458464
63184	Calcasieu Lake	478L	LA	LA	29.84583	-93.30056	1994	12	1	-0.849154724754829	0.240517692289544	0	3	1	-0.197083133446748	0.156938107274462	0.500645223126011	-0.282724066352279	-0.0692890775058149	0.247224623458464
63188	Calcasieu Lake	478L	LA	LA	29.84583	-93.30056	1995	1	25	-0.849154724754829	0.280319312311935	0	2	3	-0.197083133446748	0.156938107274462	0.500645223126011	-0.282724066352279	-0.0692890775058149	0.247224623458464
63199	Calcasieu Lake	478L	LA	LA	29.84583	-93.30056	1995	4	24	-0.210456037095898	-1.00209529282434	0	3	2	-0.197083133446748	0.156938107274462	0.500645223126011	-0.282724066352279	-0.0692890775058149	0.247224623458464
63219	Calcasieu Lake	478L	LA	LA	29.84583	-93.30056	1995	9	11	0.428242650563034	0.317707187320652	2	1	5	-0.197083133446748	0.156938107274462	0.500645223126011	-0.282724066352279	-0.0692890775058149	0.247224623458464
63234	Calcasieu Lake	478L	LA	LA	29.84583	-93.30056	1996	3	11	-1.48785341241376	0.240517692289544	0	1	4	-0.197083133446748	0.156938107274462	0.500645223126011	-0.282724066352279	-0.0692890775058149	0.247224623458464
63238	Calcasieu Lake	478L	LA	LA	29.84583	-93.30056	1996	4	9	-0.395990794089461	0.417934409207685	0	1	1	-0.197083133446748	0.156938107274462	0.500645223126011	-0.282724066352279	-0.0692890775058149	0.247224623458464
63252	Calcasieu Lake	478L	LA	LA	29.84583	-93.30056	1996	7	15	0.540806581723018	0.38630126706366	2	2	6	-0.197083133446748	0.156938107274462	0.500645223126011	-0.282724066352279	-0.0692890775058149	0.247224623458464
63278	Calcasieu Lake	478L	LA	LA	29.84583	-93.30056	1997	3	24	-0.125288010106315	-0.574623757778914	0	3	2	-0.197083133446748	0.156938107274462	0.500645223126011	-0.282724066352279	-0.0692890775058149	0.247224623458464
63285	Calcasieu Lake	478L	LA	LA	29.84583	-93.30056	1997	5	12	0.0323659343599973	-0.324568939651631	0	2	1	-0.197083133446748	0.156938107274462	0.500645223126011	-0.282724066352279	-0.0692890775058149	0.247224623458464
63317	Calcasieu Lake	478L	LA	LA	29.84583	-93.30056	1998	3	2	-0.606332753298935	-0.147152222733489	1	1	3	-0.197083133446748	0.156938107274462	0.500645223126011	-0.282724066352279	-0.0692890775058149	0.247224623458464
63359	Calcasieu Lake	478L	LA	LA	29.84583	-93.30056	1999	3	2	-0.210456037095898	0.152265818787068	1	0	2	-0.197083133446748	0.156938107274462	0.500645223126011	-0.282724066352279	-0.0692890775058149	0.247224623458464
63365	Calcasieu Lake	478L	LA	LA	29.84583	-93.30056	1999	4	12	0.242707893569471	-0.0745141215243478	0	2	2	-0.197083133446748	0.156938107274462	0.500645223126011	-0.282724066352279	-0.0692890775058149	0.247224623458464
63404	Calcasieu Lake	478L	LA	LA	29.84583	-93.30056	2000	3	20	-0.300493387235783	0.60301223164836	1	1	1	-0.197083133446748	0.156938107274462	0.500645223126011	-0.282724066352279	-0.0692890775058149	0.247224623458464
63406	Calcasieu Lake	478L	LA	LA	29.84583	-93.30056	2000	4	5	-0.300493387235783	0.579737353832493	1	2	2	-0.197083133446748	0.156938107274462	0.500645223126011	-0.282724066352279	-0.0692890775058149	0.247224623458464
63407	Calcasieu Lake	478L	LA	LA	29.84583	-93.30056	2000	4	11	-0.125288010106315	0.579737353832493	0	2	1	-0.197083133446748	0.156938107274462	0.500645223126011	-0.282724066352279	-0.0692890775058149	0.247224623458464
63420	Calcasieu Lake	478L	LA	LA	29.84583	-93.30056	2000	7	18	0.59420914616534	0.476713251579225	1	2	2	-0.197083133446748	0.156938107274462	0.500645223126011	-0.282724066352279	-0.0692890775058149	0.247224623458464
63432	Calcasieu Lake	478L	LA	LA	29.84583	-93.30056	2000	10	12	-0.723069467785894	0.60301223164836	2	1	1	-0.197083133446748	0.156938107274462	0.500645223126011	-0.282724066352279	-0.0692890775058149	0.247224623458464
63433	Calcasieu Lake	478L	LA	LA	29.84583	-93.30056	2000	10	16	-0.0444895414935924	0.625440560170379	1	2	1	-0.197083133446748	0.156938107274462	0.500645223126011	-0.282724066352279	-0.0692890775058149	0.247224623458464
63492	Calcasieu Lake	478L	LA	LA	29.84583	-93.30056	2002	5	15	0.175666934105941	0.0492417165338005	0	1	1	-0.197083133446748	0.156938107274462	0.500645223126011	-0.282724066352279	-0.0692890775058149	0.247224623458464
63506	Calcasieu Lake	478L	LA	LA	29.84583	-93.30056	2002	9	12	0.428242650563034	0.240517692289544	1	1	3	-0.197083133446748	0.156938107274462	0.500645223126011	-0.282724066352279	-0.0692890775058149	0.247224623458464
63511	Calcasieu Lake	478L	LA	LA	29.84583	-93.30056	2002	10	21	0.0323659343599973	-0.00953712583773911	0	3	2	-0.197083133446748	0.156938107274462	0.500645223126011	-0.282724066352279	-0.0692890775058149	0.247224623458464
63513	Calcasieu Lake	478L	LA	LA	29.84583	-93.30056	2002	11	13	-0.395990794089461	-1.42956682786976	0	2	1	-0.197083133446748	0.156938107274462	0.500645223126011	-0.282724066352279	-0.0692890775058149	0.247224623458464
63552	Calcasieu Lake	478L	LA	LA	29.84583	-93.30056	2003	10	13	0.242707893569471	0.280319312311935	1	1	0	-0.197083133446748	0.156938107274462	0.500645223126011	-0.282724066352279	-0.0692890775058149	0.247224623458464
63562	Calcasieu Lake	478L	LA	LA	29.84583	-93.30056	2004	2	17	-1.3023186554202	-0.752040474697055	0	1	3	-0.197083133446748	0.156938107274462	0.500645223126011	-0.282724066352279	-0.0692890775058149	0.247224623458464
63579	Calcasieu Lake	478L	LA	LA	29.84583	-93.30056	2004	7	7	0.540806581723018	-0.752040474697055	0	2	3	-0.197083133446748	0.156938107274462	0.500645223126011	-0.282724066352279	-0.0692890775058149	0.247224623458464
63615	Calcasieu Lake	478L	LA	LA	29.84583	-93.30056	2005	5	1	-0.210456037095898	0.352957413521077	0	3	1	-0.197083133446748	0.156938107274462	0.500645223126011	-0.282724066352279	-0.0692890775058149	0.247224623458464
63659	Calcasieu Lake	478L	LA	LA	29.84583	-93.30056	2006	6	15	0.485529865025365	0.530374130439219	2	2	1	-0.197083133446748	0.156938107274462	0.500645223126011	-0.282724066352279	-0.0692890775058149	0.247224623458464
63660	Calcasieu Lake	478L	LA	LA	29.84583	-93.30056	2006	6	29	0.428242650563034	0.38630126706366	1	2	1	-0.197083133446748	0.156938107274462	0.500645223126011	-0.282724066352279	-0.0692890775058149	0.247224623458464
63671	Calcasieu Lake	478L	LA	LA	29.84583	-93.30056	2006	9	13	0.485529865025365	0.38630126706366	1	2	1	-0.197083133446748	0.156938107274462	0.500645223126011	-0.282724066352279	-0.0692890775058149	0.247224623458464
63686	Calcasieu Lake	478L	LA	LA	29.84583	-93.30056	2007	3	6	-0.606332753298935	-0.0745141215243478	0	2	2	-0.197083133446748	0.156938107274462	0.500645223126011	-0.282724066352279	-0.0692890775058149	0.247224623458464
63697	Calcasieu Lake	478L	LA	LA	29.84583	-93.30056	2007	6	6	0.485529865025365	0.317707187320652	2	2	2	-0.197083133446748	0.156938107274462	0.500645223126011	-0.282724066352279	-0.0692890775058149	0.247224623458464
64310	Mermentau River	483L	LA	LA	29.97083	-92.75833	1991	6	12	0.310213007617915	-0.34263938769076	1	3	1	-0.124818678339546	0.295562935666793	0.583930798346707	-0.708212559409614	0.555339957258853	-0.24062717035822
64328	Mermentau River	483L	LA	LA	29.97083	-92.75833	1991	10	16	0.0672588595148408	0.340106354793622	0	2	1	-0.124818678339546	0.295562935666793	0.583930798346707	-0.708212559409614	0.555339957258853	-0.24062717035822
64350	Mermentau River	483L	LA	LA	29.97083	-92.75833	1992	5	27	0.310213007617915	0.0547249596484491	1	2	2	-0.124818678339546	0.295562935666793	0.583930798346707	-0.708212559409614	0.555339957258853	-0.24062717035822
64386	Mermentau River	483L	LA	LA	29.97083	-92.75833	1993	4	22	-0.224585413335844	-1.51726284316869	0	3	1	-0.124818678339546	0.295562935666793	0.583930798346707	-0.708212559409614	0.555339957258853	-0.24062717035822
64400	Mermentau River	483L	LA	LA	29.97083	-92.75833	1993	7	26	0.518330897280129	-0.34263938769076	0	2	2	-0.124818678339546	0.295562935666793	0.583930798346707	-0.708212559409614	0.555339957258853	-0.24062717035822
64410	Mermentau River	483L	LA	LA	29.97083	-92.75833	1993	10	4	0.253172588813647	0.377577686591993	1	2	3	-0.124818678339546	0.295562935666793	0.583930798346707	-0.708212559409614	0.555339957258853	-0.24062717035822
64425	Mermentau River	483L	LA	LA	29.97083	-92.75833	1994	3	22	-0.224585413335844	-0.60845008077834	0	3	1	-0.124818678339546	0.295562935666793	0.583930798346707	-0.708212559409614	0.555339957258853	-0.24062717035822
64426	Mermentau River	483L	LA	LA	29.97083	-92.75833	1994	3	29	-0.395882494437388	-0.34263938769076	0	3	2	-0.124818678339546	0.295562935666793	0.583930798346707	-0.708212559409614	0.555339957258853	-0.24062717035822
64427	Mermentau River	483L	LA	LA	29.97083	-92.75833	1994	4	4	-0.224585413335844	-0.241582852306033	0	3	2	-0.124818678339546	0.295562935666793	0.583930798346707	-0.708212559409614	0.555339957258853	-0.24062717035822
64430	Mermentau River	483L	LA	LA	29.97083	-92.75833	1994	5	1	0.131907024980849	-0.241582852306033	1	3	2	-0.124818678339546	0.295562935666793	0.583930798346707	-0.708212559409614	0.555339957258853	-0.24062717035822
64465	Mermentau River	483L	LA	LA	29.97083	-92.75833	1995	3	2	-0.697861611464539	-0.34263938769076	0	3	2	-0.124818678339546	0.295562935666793	0.583930798346707	-0.708212559409614	0.555339957258853	-0.24062717035822
64468	Mermentau River	483L	LA	LA	29.97083	-92.75833	1995	3	21	-0.145953060762686	-1.51726284316869	0	1	0	-0.124818678339546	0.295562935666793	0.583930798346707	-0.708212559409614	0.555339957258853	-0.24062717035822
64477	Mermentau River	483L	LA	LA	29.97083	-92.75833	1995	5	24	0.310213007617915	-0.60845008077834	0	3	1	-0.124818678339546	0.295562935666793	0.583930798346707	-0.708212559409614	0.555339957258853	-0.24062717035822
64485	Mermentau River	483L	LA	LA	29.97083	-92.75833	1995	7	18	0.469026370405824	-0.0768286946031804	3	2	3	-0.124818678339546	0.295562935666793	0.583930798346707	-0.708212559409614	0.555339957258853	-0.24062717035822
64486	Mermentau River	483L	LA	LA	29.97083	-92.75833	1995	7	25	0.518330897280129	-0.0768286946031804	1	2	4	-0.124818678339546	0.295562935666793	0.583930798346707	-0.708212559409614	0.555339957258853	-0.24062717035822
64512	Mermentau River	483L	LA	LA	29.97083	-92.75833	1996	4	9	-0.307713424060083	0.478634221976721	0	0	2	-0.124818678339546	0.295562935666793	0.583930798346707	-0.708212559409614	0.555339957258853	-0.24062717035822
64514	Mermentau River	483L	LA	LA	29.97083	-92.75833	1996	4	24	0.0672588595148408	0.258053174107236	0	4	2	-0.124818678339546	0.295562935666793	0.583930798346707	-0.708212559409614	0.555339957258853	-0.24062717035822
64530	Mermentau River	483L	LA	LA	29.97083	-92.75833	1996	8	14	0.417991511080175	0.258053174107236	1	1	3	-0.124818678339546	0.295562935666793	0.583930798346707	-0.708212559409614	0.555339957258853	-0.24062717035822
64539	Mermentau River	483L	LA	LA	29.97083	-92.75833	1996	10	14	-0.000397257910279364	0.111766993504414	1	2	1	-0.124818678339546	0.295562935666793	0.583930798346707	-0.708212559409614	0.555339957258853	-0.24062717035822
64544	Mermentau River	483L	LA	LA	29.97083	-92.75833	1996	12	23	-0.814271263427843	0.164240577982695	1	1	2	-0.124818678339546	0.295562935666793	0.583930798346707	-0.708212559409614	0.555339957258853	-0.24062717035822
64565	Mermentau River	483L	LA	LA	29.97083	-92.75833	1997	6	23	0.417991511080175	0.164240577982695	3	2	2	-0.124818678339546	0.295562935666793	0.583930798346707	-0.708212559409614	0.555339957258853	-0.24062717035822
64566	Mermentau River	483L	LA	LA	29.97083	-92.75833	1997	6	30	0.469026370405824	-0.0768286946031804	1	1	3	-0.124818678339546	0.295562935666793	0.583930798346707	-0.708212559409614	0.555339957258853	-0.24062717035822
64575	Mermentau River	483L	LA	LA	29.97083	-92.75833	1997	9	2	0.518330897280129	0.377577686591993	0	1	4	-0.124818678339546	0.295562935666793	0.583930798346707	-0.708212559409614	0.555339957258853	-0.24062717035822
64581	Mermentau River	483L	LA	LA	29.97083	-92.75833	1997	10	15	-0.0713549528118705	0.413022525794625	0	3	1	-0.124818678339546	0.295562935666793	0.583930798346707	-0.708212559409614	0.555339957258853	-0.24062717035822
64616	Mermentau River	483L	LA	LA	29.97083	-92.75833	1998	8	25	0.469026370405824	0.538272575395341	0	2	3	-0.124818678339546	0.295562935666793	0.583930798346707	-0.708212559409614	0.555339957258853	-0.24062717035822
64621	Mermentau River	483L	LA	LA	29.97083	-92.75833	1998	10	14	0.193803355654611	-0.00775751898034337	0	2	1	-0.124818678339546	0.295562935666793	0.583930798346707	-0.708212559409614	0.555339957258853	-0.24062717035822
64626	Mermentau River	483L	LA	LA	29.97083	-92.75833	1998	12	1	-0.0713549528118705	-0.241582852306033	0	1	1	-0.124818678339546	0.295562935666793	0.583930798346707	-0.708212559409614	0.555339957258853	-0.24062717035822
64633	Mermentau River	483L	LA	LA	29.97083	-92.75833	1999	3	2	-0.145953060762686	-0.0768286946031804	0	2	2	-0.124818678339546	0.295562935666793	0.583930798346707	-0.708212559409614	0.555339957258853	-0.24062717035822
64636	Mermentau River	483L	LA	LA	29.97083	-92.75833	1999	3	22	-0.224585413335844	-0.797045768885934	0	3	2	-0.124818678339546	0.295562935666793	0.583930798346707	-0.708212559409614	0.555339957258853	-0.24062717035822
64641	Mermentau River	483L	LA	LA	29.97083	-92.75833	1999	4	26	0.253172588813647	-0.241582852306033	0	3	2	-0.124818678339546	0.295562935666793	0.583930798346707	-0.708212559409614	0.555339957258853	-0.24062717035822
64645	Mermentau River	483L	LA	LA	29.97083	-92.75833	1999	5	24	0.365100436756155	0.164240577982695	1	1	2	-0.124818678339546	0.295562935666793	0.583930798346707	-0.708212559409614	0.555339957258853	-0.24062717035822
64650	Mermentau River	483L	LA	LA	29.97083	-92.75833	1999	6	28	0.417991511080175	0.164240577982695	0	2	2	-0.124818678339546	0.295562935666793	0.583930798346707	-0.708212559409614	0.555339957258853	-0.24062717035822
64660	Mermentau River	483L	LA	LA	29.97083	-92.75833	1999	9	7	0.518330897280129	0.538272575395341	0	0	1	-0.124818678339546	0.295562935666793	0.583930798346707	-0.708212559409614	0.555339957258853	-0.24062717035822
64663	Mermentau River	483L	LA	LA	29.97083	-92.75833	1999	9	27	0.253172588813647	0.643388379679573	1	1	1	-0.124818678339546	0.295562935666793	0.583930798346707	-0.708212559409614	0.555339957258853	-0.24062717035822
64666	Mermentau River	483L	LA	LA	29.97083	-92.75833	1999	10	21	-0.145953060762686	0.538272575395341	1	2	1	-0.124818678339546	0.295562935666793	0.583930798346707	-0.708212559409614	0.555339957258853	-0.24062717035822
64667	Mermentau River	483L	LA	LA	29.97083	-92.75833	1999	11	1	-0.0713549528118705	0.538272575395341	0	0	1	-0.124818678339546	0.295562935666793	0.583930798346707	-0.708212559409614	0.555339957258853	-0.24062717035822
64673	Mermentau River	483L	LA	LA	29.97083	-92.75833	2000	1	25	-0.814271263427843	0.566173374699588	0	0	1	-0.124818678339546	0.295562935666793	0.583930798346707	-0.708212559409614	0.555339957258853	-0.24062717035822
64681	Mermentau River	483L	LA	LA	29.97083	-92.75833	2000	4	11	-0.145953060762686	0.340106354793622	0	2	1	-0.124818678339546	0.295562935666793	0.583930798346707	-0.708212559409614	0.555339957258853	-0.24062717035822
64682	Mermentau River	483L	LA	LA	29.97083	-92.75833	2000	4	17	0.0672588595148408	0.258053174107236	0	2	2	-0.124818678339546	0.295562935666793	0.583930798346707	-0.708212559409614	0.555339957258853	-0.24062717035822
64688	Mermentau River	483L	LA	LA	29.97083	-92.75833	2000	6	6	0.310213007617915	0.164240577982695	0	2	3	-0.124818678339546	0.295562935666793	0.583930798346707	-0.708212559409614	0.555339957258853	-0.24062717035822
64706	Mermentau River	483L	LA	LA	29.97083	-92.75833	2000	10	12	-0.489743721802325	0.643388379679573	2	1	1	-0.124818678339546	0.295562935666793	0.583930798346707	-0.708212559409614	0.555339957258853	-0.24062717035822
64722	Mermentau River	483L	LA	LA	29.97083	-92.75833	2001	4	18	-0.0713549528118705	-0.797045768885934	0	3	1	-0.124818678339546	0.295562935666793	0.583930798346707	-0.708212559409614	0.555339957258853	-0.24062717035822
64724	Mermentau River	483L	LA	LA	29.97083	-92.75833	2001	4	29	0.0672588595148408	-0.34263938769076	0	3	1	-0.124818678339546	0.295562935666793	0.583930798346707	-0.708212559409614	0.555339957258853	-0.24062717035822
64744	Mermentau River	483L	LA	LA	29.97083	-92.75833	2001	10	1	-0.000397257910279364	0.111766993504414	0	1	1	-0.124818678339546	0.295562935666793	0.583930798346707	-0.708212559409614	0.555339957258853	-0.24062717035822
64754	Mermentau River	483L	LA	LA	29.97083	-92.75833	2002	2	4	-0.697861611464539	-0.0768286946031804	0	1	1	-0.124818678339546	0.295562935666793	0.583930798346707	-0.708212559409614	0.555339957258853	-0.24062717035822
64764	Mermentau River	483L	LA	LA	29.97083	-92.75833	2002	4	28	0.253172588813647	-0.34263938769076	0	2	2	-0.124818678339546	0.295562935666793	0.583930798346707	-0.708212559409614	0.555339957258853	-0.24062717035822
64767	Mermentau River	483L	LA	LA	29.97083	-92.75833	2002	5	20	-0.0713549528118705	-0.154043699583167	0	2	2	-0.124818678339546	0.295562935666793	0.583930798346707	-0.708212559409614	0.555339957258853	-0.24062717035822
64772	Mermentau River	483L	LA	LA	29.97083	-92.75833	2002	7	1	0.365100436756155	0.164240577982695	1	0	3	-0.124818678339546	0.295562935666793	0.583930798346707	-0.708212559409614	0.555339957258853	-0.24062717035822
64796	Mermentau River	483L	LA	LA	29.97083	-92.75833	2003	3	17	-0.307713424060083	-0.60845008077834	0	1	2	-0.124818678339546	0.295562935666793	0.583930798346707	-0.708212559409614	0.555339957258853	-0.24062717035822
64817	Mermentau River	483L	LA	LA	29.97083	-92.75833	2003	8	11	0.518330897280129	0.300362681612007	1	2	3	-0.124818678339546	0.295562935666793	0.583930798346707	-0.708212559409614	0.555339957258853	-0.24062717035822
64818	Mermentau River	483L	LA	LA	29.97083	-92.75833	2003	8	19	0.469026370405824	0.538272575395341	1	1	1	-0.124818678339546	0.295562935666793	0.583930798346707	-0.708212559409614	0.555339957258853	-0.24062717035822
64829	Mermentau River	483L	LA	LA	29.97083	-92.75833	2003	10	28	-0.224585413335844	0.164240577982695	1	1	1	-0.124818678339546	0.295562935666793	0.583930798346707	-0.708212559409614	0.555339957258853	-0.24062717035822
64840	Mermentau River	483L	LA	LA	29.97083	-92.75833	2004	3	17	-0.145953060762686	-0.34263938769076	0	2	2	-0.124818678339546	0.295562935666793	0.583930798346707	-0.708212559409614	0.555339957258853	-0.24062717035822
64856	Mermentau River	483L	LA	LA	29.97083	-92.75833	2004	7	26	0.469026370405824	-0.241582852306033	1	1	1	-0.124818678339546	0.295562935666793	0.583930798346707	-0.708212559409614	0.555339957258853	-0.24062717035822
64858	Mermentau River	483L	LA	LA	29.97083	-92.75833	2004	8	9	0.417991511080175	0.164240577982695	0	1	2	-0.124818678339546	0.295562935666793	0.583930798346707	-0.708212559409614	0.555339957258853	-0.24062717035822
64860	Mermentau River	483L	LA	LA	29.97083	-92.75833	2004	8	23	0.417991511080175	0.340106354793622	1	0	1	-0.124818678339546	0.295562935666793	0.583930798346707	-0.708212559409614	0.555339957258853	-0.24062717035822
64864	Mermentau River	483L	LA	LA	29.97083	-92.75833	2004	9	21	0.310213007617915	0.413022525794625	2	2	1	-0.124818678339546	0.295562935666793	0.583930798346707	-0.708212559409614	0.555339957258853	-0.24062717035822
64873	Mermentau River	483L	LA	LA	29.97083	-92.75833	2004	12	16	-1.07942957189432	-0.462163900175518	0	2	1	-0.124818678339546	0.295562935666793	0.583930798346707	-0.708212559409614	0.555339957258853	-0.24062717035822
64874	Mermentau River	483L	LA	LA	29.97083	-92.75833	2004	12	20	-0.940815759567613	-0.0768286946031804	0	1	2	-0.124818678339546	0.295562935666793	0.583930798346707	-0.708212559409614	0.555339957258853	-0.24062717035822
64880	Mermentau River	483L	LA	LA	29.97083	-92.75833	2005	3	8	-0.590083108002279	-0.462163900175518	0	1	3	-0.124818678339546	0.295562935666793	0.583930798346707	-0.708212559409614	0.555339957258853	-0.24062717035822
64892	Mermentau River	483L	LA	LA	29.97083	-92.75833	2005	6	2	0.365100436756155	0.340106354793622	0	1	0	-0.124818678339546	0.295562935666793	0.583930798346707	-0.708212559409614	0.555339957258853	-0.24062717035822
64894	Mermentau River	483L	LA	LA	29.97083	-92.75833	2005	6	13	0.469026370405824	0.44664886221483	0	1	1	-0.124818678339546	0.295562935666793	0.583930798346707	-0.708212559409614	0.555339957258853	-0.24062717035822
64905	Mermentau River	483L	LA	LA	29.97083	-92.75833	2005	9	8	0.365100436756155	0.44664886221483	0	2	1	-0.124818678339546	0.295562935666793	0.583930798346707	-0.708212559409614	0.555339957258853	-0.24062717035822
64907	Mermentau River	483L	LA	LA	29.97083	-92.75833	2005	10	12	0.193803355654611	0.212823528889141	1	2	1	-0.124818678339546	0.295562935666793	0.583930798346707	-0.708212559409614	0.555339957258853	-0.24062717035822
64919	Mermentau River	483L	LA	LA	29.97083	-92.75833	2006	3	15	-0.307713424060083	0.258053174107236	1	3	1	-0.124818678339546	0.295562935666793	0.583930798346707	-0.708212559409614	0.555339957258853	-0.24062717035822
64925	Mermentau River	483L	LA	LA	29.97083	-92.75833	2006	4	24	0.193803355654611	0.44664886221483	0	2	1	-0.124818678339546	0.295562935666793	0.583930798346707	-0.708212559409614	0.555339957258853	-0.24062717035822
64946	Mermentau River	483L	LA	LA	29.97083	-92.75833	2006	9	26	0.193803355654611	0.413022525794625	0	2	3	-0.124818678339546	0.295562935666793	0.583930798346707	-0.708212559409614	0.555339957258853	-0.24062717035822
64947	Mermentau River	483L	LA	LA	29.97083	-92.75833	2006	10	3	0.417991511080175	0.413022525794625	0	1	1	-0.124818678339546	0.295562935666793	0.583930798346707	-0.708212559409614	0.555339957258853	-0.24062717035822
64953	Mermentau River	483L	LA	LA	29.97083	-92.75833	2006	12	6	-0.940815759567613	0.340106354793622	1	1	1	-0.124818678339546	0.295562935666793	0.583930798346707	-0.708212559409614	0.555339957258853	-0.24062717035822
64962	Mermentau River	483L	LA	LA	29.97083	-92.75833	2007	3	29	0.131907024980849	0.0547249596484491	0	3	2	-0.124818678339546	0.295562935666793	0.583930798346707	-0.708212559409614	0.555339957258853	-0.24062717035822
64965	Mermentau River	483L	LA	LA	29.97083	-92.75833	2007	4	27	0.0672588595148408	0.0547249596484491	0	3	2	-0.124818678339546	0.295562935666793	0.583930798346707	-0.708212559409614	0.555339957258853	-0.24062717035822
64983	Mermentau River	483L	LA	LA	29.97083	-92.75833	2007	9	26	0.365100436756155	-0.0768286946031804	0	2	1	-0.124818678339546	0.295562935666793	0.583930798346707	-0.708212559409614	0.555339957258853	-0.24062717035822
64985	Mermentau River	483L	LA	LA	29.97083	-92.75833	2007	10	8	0.365100436756155	0.258053174107236	0	2	1	-0.124818678339546	0.295562935666793	0.583930798346707	-0.708212559409614	0.555339957258853	-0.24062717035822
66377	West Mississippi Sound	32M	MS	MS	30.28715	-88.745083	1992	7	20	0.0890816225444298	0.923651087216974	0	0	1	-0.0760610022873849	0.347396751440327	-0.0839540434688467	-0.0526559449460911	-0.248785049242233	0.294702824634343
66438	West Mississippi Sound	32M	MS	MS	30.28715	-88.745083	1997	5	5	-0.766784983871626	0.886314766548416	0	0	1	-0.0760610022873849	0.347396751440327	-0.0839540434688467	-0.0526559449460911	-0.248785049242233	0.294702824634343
66439	West Mississippi Sound	32M	MS	MS	30.28715	-88.745083	1997	6	23	-0.552121348568758	0.873406844600063	0	2	1	-0.0760610022873849	0.347396751440327	-0.0839540434688467	-0.0526559449460911	-0.248785049242233	0.294702824634343
66487	West Mississippi Sound	32M	MS	MS	30.28715	-88.745083	2001	6	14	-0.197517747687908	0.981714996425316	1	1	1	-0.0760610022873849	0.347396751440327	-0.0839540434688467	-0.0526559449460911	-0.248785049242233	0.294702824634343
66498	West Mississippi Sound	32M	MS	MS	30.28715	-88.745083	2002	5	30	-0.50293377993503	0.873406844600063	1	1	1	-0.0760610022873849	0.347396751440327	-0.0839540434688467	-0.0526559449460911	-0.248785049242233	0.294702824634343
66503	West Mississippi Sound	32M	MS	MS	30.28715	-88.745083	2002	10	30	-0.120573372240759	0.886314766548416	0	1	1	-0.0760610022873849	0.347396751440327	-0.0839540434688467	-0.0526559449460911	-0.248785049242233	0.294702824634343
66508	West Mississippi Sound	32M	MS	MS	30.28715	-88.745083	2003	2	28	0.272995703603227	0.775589553389655	0	0	0	-0.0760610022873849	0.347396751440327	-0.0839540434688467	-0.0526559449460911	-0.248785049242233	0.294702824634343
66514	West Mississippi Sound	32M	MS	MS	30.28715	-88.745083	2003	8	13	-0.237522423552619	0.804979253361973	0	0	1	-0.0760610022873849	0.347396751440327	-0.0839540434688467	-0.0526559449460911	-0.248785049242233	0.294702824634343
66760	West Mississippi Sound	34M	MS	MS	30.417333	-88.931967	1991	7	3	0.436804080893896	0.775589553389655	0	2	2	-0.0760610022873849	0.347396751440327	-0.0839540434688467	-0.0526559449460911	-0.248785049242233	0.294702824634343
66773	West Mississippi Sound	34M	MS	MS	30.417333	-88.931967	1992	8	12	0.384164067833052	0.00176113708951165	0	2	1	-0.0760610022873849	0.347396751440327	-0.0839540434688467	-0.0526559449460911	-0.248785049242233	0.294702824634343
66782	West Mississippi Sound	34M	MS	MS	30.417333	-88.931967	1993	5	19	0.243866896290425	0.546233298750773	0	2	2	-0.0760610022873849	0.347396751440327	-0.0839540434688467	-0.0526559449460911	-0.248785049242233	0.294702824634343
66828	West Mississippi Sound	34M	MS	MS	30.417333	-88.931967	1996	12	4	0.512454720649442	0.566848373446241	0	2	2	-0.0760610022873849	0.347396751440327	-0.0839540434688467	-0.0526559449460911	-0.248785049242233	0.294702824634343
66850	West Mississippi Sound	34M	MS	MS	30.417333	-88.931967	1998	10	14	0.384164067833052	0.524983815450307	0	0	2	-0.0760610022873849	0.347396751440327	-0.0839540434688467	-0.0526559449460911	-0.248785049242233	0.294702824634343
66856	West Mississippi Sound	34M	MS	MS	30.417333	-88.931967	1999	4	14	-0.602976606580957	0.234113291082357	0	2	1	-0.0760610022873849	0.347396751440327	-0.0839540434688467	-0.0526559449460911	-0.248785049242233	0.294702824634343
66922	West Mississippi Sound	34M	MS	MS	30.417333	-88.931967	2004	9	28	0.410714963458945	-1.38963763509724	0	2	0	-0.0760610022873849	0.347396751440327	-0.0839540434688467	-0.0526559449460911	-0.248785049242233	0.294702824634343
67184	West Mississippi Sound	36M	MS	MS	30.410083	-89.017	1994	1	25	0.436804080893896	-1.38963763509724	0	0	2	-0.0760610022873849	0.347396751440327	-0.0839540434688467	-0.0526559449460911	-0.248785049242233	0.294702824634343
67192	West Mississippi Sound	36M	MS	MS	30.410083	-89.017	1994	9	26	-0.766784983871626	-1.38963763509724	0	2	1	-0.0760610022873849	0.347396751440327	-0.0839540434688467	-0.0526559449460911	-0.248785049242233	0.294702824634343
67201	West Mississippi Sound	36M	MS	MS	30.410083	-89.017	1995	6	6	-0.655616619641801	0.0881930108093544	0	1	2	-0.0760610022873849	0.347396751440327	-0.0839540434688467	-0.0526559449460911	-0.248785049242233	0.294702824634343
67206	West Mississippi Sound	36M	MS	MS	30.410083	-89.017	1995	11	9	0.0561113625780941	-1.10964219718557	0	3	1	-0.0760610022873849	0.347396751440327	-0.0839540434688467	-0.0526559449460911	-0.248785049242233	0.294702824634343
67224	West Mississippi Sound	36M	MS	MS	30.410083	-89.017	1997	5	15	0.152924723086643	0.266237860839108	0	1	2	-0.0760610022873849	0.347396751440327	-0.0839540434688467	-0.0526559449460911	-0.248785049242233	0.294702824634343
67236	West Mississippi Sound	36M	MS	MS	30.410083	-89.017	1998	5	11	-0.0473839084949479	0.566848373446241	0	2	2	-0.0760610022873849	0.347396751440327	-0.0839540434688467	-0.0526559449460911	-0.248785049242233	0.294702824634343
67248	West Mississippi Sound	36M	MS	MS	30.410083	-89.017	1999	5	3	0.121342789403054	0.0463284528134207	0	2	2	-0.0760610022873849	0.347396751440327	-0.0839540434688467	-0.0526559449460911	-0.248785049242233	0.294702824634343
67253	West Mississippi Sound	36M	MS	MS	30.410083	-89.017	1999	10	18	-0.45530798806021	-0.910982272460352	0	1	1	-0.0760610022873849	0.347396751440327	-0.0839540434688467	-0.0526559449460911	-0.248785049242233	0.294702824634343
67256	West Mississippi Sound	36M	MS	MS	30.410083	-89.017	2000	1	6	0.462447208600146	-0.045882146829308	0	0	2	-0.0760610022873849	0.347396751440327	-0.0839540434688467	-0.0526559449460911	-0.248785049242233	0.294702824634343
67278	West Mississippi Sound	36M	MS	MS	30.410083	-89.017	2001	10	11	0.152924723086643	0.165000286668422	0	0	2	-0.0760610022873849	0.347396751440327	-0.0839540434688467	-0.0526559449460911	-0.248785049242233	0.294702824634343
67293	West Mississippi Sound	36M	MS	MS	30.410083	-89.017	2003	1	20	0.214161243578693	-1.10964219718557	0	0	1	-0.0760610022873849	0.347396751440327	-0.0839540434688467	-0.0526559449460911	-0.248785049242233	0.294702824634343
67312	West Mississippi Sound	36M	MS	MS	30.410083	-89.017	2004	8	16	-0.602976606580957	0.50305963378843	0	1	2	-0.0760610022873849	0.347396751440327	-0.0839540434688467	-0.0526559449460911	-0.248785049242233	0.294702824634343
67534	West Mississippi Sound	37M	MS	MS	30.356533	-88.7834	1991	1	8	0.384164067833052	0.898985832477307	0	1	0	-0.0760610022873849	0.347396751440327	-0.0839540434688467	-0.0526559449460911	-0.248785049242233	0.294702824634343
67571	West Mississippi Sound	37M	MS	MS	30.356533	-88.7834	1994	1	25	-0.552121348568758	0.860253042742411	0	0	2	-0.0760610022873849	0.347396751440327	-0.0839540434688467	-0.0526559449460911	-0.248785049242233	0.294702824634343
67577	West Mississippi Sound	37M	MS	MS	30.356533	-88.7834	1994	7	13	0.0890816225444298	0.566848373446241	0	2	2	-0.0760610022873849	0.347396751440327	-0.0839540434688467	-0.0526559449460911	-0.248785049242233	0.294702824634343
67615	West Mississippi Sound	37M	MS	MS	30.356533	-88.7834	1997	8	18	0.487659338906095	0.886314766548416	0	1	1	-0.0760610022873849	0.347396751440327	-0.0839540434688467	-0.0526559449460911	-0.248785049242233	0.294702824634343
67636	West Mississippi Sound	37M	MS	MS	30.356533	-88.7834	1999	5	3	-0.197517747687908	0.643655649305308	0	1	2	-0.0760610022873849	0.347396751440327	-0.0839540434688467	-0.0526559449460911	-0.248785049242233	0.294702824634343
67650	West Mississippi Sound	37M	MS	MS	30.356533	-88.7834	2000	7	7	0.301569642612521	0.566848373446241	0	1	2	-0.0760610022873849	0.347396751440327	-0.0839540434688467	-0.0526559449460911	-0.248785049242233	0.294702824634343
67661	West Mississippi Sound	37M	MS	MS	30.356533	-88.7834	2001	5	24	0.329609457905496	0.266237860839108	0	1	1	-0.0760610022873849	0.347396751440327	-0.0839540434688467	-0.0526559449460911	-0.248785049242233	0.294702824634343
67702	West Mississippi Sound	37M	MS	MS	30.356533	-88.7834	2004	10	21	-0.0835323188904068	0.0881930108093544	0	0	1	-0.0760610022873849	0.347396751440327	-0.0839540434688467	-0.0526559449460911	-0.248785049242233	0.294702824634343
67716	West Mississippi Sound	37M	MS	MS	30.356533	-88.7834	2005	12	1	-0.655616619641801	-0.045882146829308	0	0	1	-0.0760610022873849	0.347396751440327	-0.0839540434688467	-0.0526559449460911	-0.248785049242233	0.294702824634343
68206	Sabine Lake	3T	TX	TX	29.975	-93.841667	1993	1	5	-0.632754226312064	-0.268613303022101	0	0	1	0.203712824660567	0.212692549083768	0.139090531875713	-0.0216013488168349	-0.116908201354795	0.429893983457641
68210	Sabine Lake	3T	TX	TX	29.975	-93.841667	1998	4	3	-0.0190630899135358	-0.822657542083695	0	0	2	0.203712824660567	0.212692549083768	0.139090531875713	-0.0216013488168349	-0.116908201354795	0.429893983457641
68236	Sabine Lake	4T	TX	TX	29.975	-93.825	1992	12	3	-0.744920241926595	0.430512687415533	0	0	2	0.203712824660567	0.212692549083768	0.139090531875713	-0.0216013488168349	-0.116908201354795	0.429893983457641
68240	Sabine Lake	4T	TX	TX	29.975	-93.825	1994	12	6	-0.252377631628823	-0.268613303022101	0	0	1	0.203712824660567	0.212692549083768	0.139090531875713	-0.0216013488168349	-0.116908201354795	0.429893983457641
68251	Sabine Lake	4T	TX	TX	29.975	-93.825	2004	6	2	0.416357700763526	-0.822657542083695	0	0	2	0.203712824660567	0.212692549083768	0.139090531875713	-0.0216013488168349	-0.116908201354795	0.429893983457641
68309	Sabine Lake	6T	TX	TX	29.975	-93.791667	2001	9	4	0.361313504769705	-0.473094546864878	0	2	3	0.203712824660567	0.212692549083768	0.139090531875713	-0.0216013488168349	-0.116908201354795	0.429893983457641
68342	Sabine Lake	7T	TX	TX	29.975	-93.775	2003	4	2	-0.252377631628823	-0.473094546864878	0	0	2	0.203712824660567	0.212692549083768	0.139090531875713	-0.0216013488168349	-0.116908201354795	0.429893983457641
68344	Sabine Lake	7T	TX	TX	29.975	-93.775	2004	6	2	0.46947011784223	-0.822657542083695	0	1	2	0.203712824660567	0.212692549083768	0.139090531875713	-0.0216013488168349	-0.116908201354795	0.429893983457641
68395	Sabine Lake	10T	TX	TX	29.958333	-93.825	1991	7	8	0.361313504769705	-0.822657542083695	0	1	1	0.203712824660567	0.212692549083768	0.139090531875713	-0.0216013488168349	-0.116908201354795	0.429893983457641
68405	Sabine Lake	10T	TX	TX	29.958333	-93.825	2001	10	1	0.118627115312148	0.0809496921967159	0	1	1	0.203712824660567	0.212692549083768	0.139090531875713	-0.0216013488168349	-0.116908201354795	0.429893983457641
68460	Sabine Lake	12T	TX	TX	29.958333	-93.791667	1999	8	3	0.570410752648102	0.15868985311305	0	1	1	0.203712824660567	0.212692549083768	0.139090531875713	-0.0216013488168349	-0.116908201354795	0.429893983457641
68461	Sabine Lake	12T	TX	TX	29.958333	-93.791667	1999	9	3	0.520781763055292	0.508252848331867	1	1	1	0.203712824660567	0.212692549083768	0.139090531875713	-0.0216013488168349	-0.116908201354795	0.429893983457641
68532	Sabine Lake	14T	TX	TX	29.958333	-93.758333	1992	2	6	-1.14202130041883	-0.822657542083695	0	0	1	0.203712824660567	0.212692549083768	0.139090531875713	-0.0216013488168349	-0.116908201354795	0.429893983457641
68537	Sabine Lake	14T	TX	TX	29.958333	-93.758333	1996	6	6	0.416357700763526	0.386631736281839	1	2	2	0.203712824660567	0.212692549083768	0.139090531875713	-0.0216013488168349	-0.116908201354795	0.429893983457641
68565	Sabine Lake	15T	TX	TX	29.941667	-93.858333	1991	11	7	-0.632754226312064	0.0809496921967159	0	0	2	0.203712824660567	0.212692549083768	0.139090531875713	-0.0216013488168349	-0.116908201354795	0.429893983457641
68615	Sabine Lake	16T	TX	TX	29.941667	-93.841667	2001	12	3	-0.632754226312064	-0.473094546864878	0	1	1	0.203712824660567	0.212692549083768	0.139090531875713	-0.0216013488168349	-0.116908201354795	0.429893983457641
68651	Sabine Lake	17T	TX	TX	29.941667	-93.825	2003	4	2	-0.252377631628823	-0.268613303022101	0	0	1	0.203712824660567	0.212692549083768	0.139090531875713	-0.0216013488168349	-0.116908201354795	0.429893983457641
68655	Sabine Lake	17T	TX	TX	29.941667	-93.825	2005	12	6	-0.528330164020297	0.47087924941638	1	0	2	0.203712824660567	0.212692549083768	0.139090531875713	-0.0216013488168349	-0.116908201354795	0.429893983457641
68676	Sabine Lake	18T	TX	TX	29.941667	-93.808333	1998	2	17	-0.744920241926595	-0.473094546864878	0	0	1	0.203712824660567	0.212692549083768	0.139090531875713	-0.0216013488168349	-0.116908201354795	0.429893983457641
68709	Sabine Lake	19T	TX	TX	29.941667	-93.791667	2002	12	17	-0.528330164020297	-0.822657542083695	0	0	1	0.203712824660567	0.212692549083768	0.139090531875713	-0.0216013488168349	-0.116908201354795	0.429893983457641
68711	Sabine Lake	19T	TX	TX	29.941667	-93.791667	2005	10	10	0.183043159048239	0.386631736281839	0	1	2	0.203712824660567	0.212692549083768	0.139090531875713	-0.0216013488168349	-0.116908201354795	0.429893983457641
68759	Sabine Lake	21T	TX	TX	29.941667	-93.758333	1993	4	1	-0.0929093733432361	-0.822657542083695	0	0	0	0.203712824660567	0.212692549083768	0.139090531875713	-0.0216013488168349	-0.116908201354795	0.429893983457641
68817	Sabine Lake	23T	TX	TX	29.925	-93.858333	1996	1	9	-1.14202130041883	0.430512687415533	0	0	1	0.203712824660567	0.212692549083768	0.139090531875713	-0.0216013488168349	-0.116908201354795	0.429893983457641
68821	Sabine Lake	23T	TX	TX	29.925	-93.858333	2000	2	10	-0.528330164020297	0.63499393125831	0	0	2	0.203712824660567	0.212692549083768	0.139090531875713	-0.0216013488168349	-0.116908201354795	0.429893983457641
68822	Sabine Lake	23T	TX	TX	29.925	-93.858333	2001	5	1	0.118627115312148	-0.268613303022101	0	0	1	0.203712824660567	0.212692549083768	0.139090531875713	-0.0216013488168349	-0.116908201354795	0.429893983457641
68826	Sabine Lake	23T	TX	TX	29.925	-93.858333	2003	5	5	0.304191685148994	-0.123531551646061	0	0	0	0.203712824660567	0.212692549083768	0.139090531875713	-0.0216013488168349	-0.116908201354795	0.429893983457641
68853	Sabine Lake	24T	TX	TX	29.925	-93.841667	1999	7	7	0.46947011784223	-0.268613303022101	0	0	1	0.203712824660567	0.212692549083768	0.139090531875713	-0.0216013488168349	-0.116908201354795	0.429893983457641
68894	Sabine Lake	25T	TX	TX	29.925	-93.825	2004	8	10	0.520781763055292	0.33856559266667	0	0	0	0.203712824660567	0.212692549083768	0.139090531875713	-0.0216013488168349	-0.116908201354795	0.429893983457641
68947	Sabine Lake	27T	TX	TX	29.925	-93.791667	1991	5	7	0.0513472134377428	-0.822657542083695	0	0	1	0.203712824660567	0.212692549083768	0.139090531875713	-0.0216013488168349	-0.116908201354795	0.429893983457641
68963	Sabine Lake	27T	TX	TX	29.925	-93.791667	1998	11	2	0.118627115312148	0.0809496921967159	0	2	0	0.203712824660567	0.212692549083768	0.139090531875713	-0.0216013488168349	-0.116908201354795	0.429893983457641
68983	Sabine Lake	28T	TX	TX	29.925	-93.775	1994	1	6	-0.997764713637847	0.0809496921967159	0	0	0	0.203712824660567	0.212692549083768	0.139090531875713	-0.0216013488168349	-0.116908201354795	0.429893983457641
68997	Sabine Lake	28T	TX	TX	29.925	-93.775	2004	7	8	0.46947011784223	-0.822657542083695	0	1	2	0.203712824660567	0.212692549083768	0.139090531875713	-0.0216013488168349	-0.116908201354795	0.429893983457641
69051	Sabine Lake	30T	TX	TX	29.908333	-93.858333	1994	2	8	-0.744920241926595	-0.822657542083695	0	0	2	0.203712824660567	0.212692549083768	0.139090531875713	-0.0216013488168349	-0.116908201354795	0.429893983457641
69078	Sabine Lake	31T	TX	TX	29.908333	-93.841667	1992	6	3	0.118627115312148	0.430512687415533	1	2	0	0.203712824660567	0.212692549083768	0.139090531875713	-0.0216013488168349	-0.116908201354795	0.429893983457641
69098	Sabine Lake	31T	TX	TX	29.908333	-93.841667	2002	6	4	0.416357700763526	0.0809496921967159	1	0	1	0.203712824660567	0.212692549083768	0.139090531875713	-0.0216013488168349	-0.116908201354795	0.429893983457641
69126	Sabine Lake	32T	TX	TX	29.908333	-93.825	1992	5	19	0.244829230663818	-0.268613303022101	0	0	0	0.203712824660567	0.212692549083768	0.139090531875713	-0.0216013488168349	-0.116908201354795	0.429893983457641
69130	Sabine Lake	32T	TX	TX	29.908333	-93.825	1999	12	6	-0.43064797735029	0.662260722988066	0	0	1	0.203712824660567	0.212692549083768	0.139090531875713	-0.0216013488168349	-0.116908201354795	0.429893983457641
69133	Sabine Lake	32T	TX	TX	29.908333	-93.825	2001	1	5	-1.68186615338765	0.33856559266667	0	0	0	0.203712824660567	0.212692549083768	0.139090531875713	-0.0216013488168349	-0.116908201354795	0.429893983457641
69142	Sabine Lake	32T	TX	TX	29.908333	-93.825	2005	5	3	-0.0190630899135358	0.15868985311305	1	1	1	0.203712824660567	0.212692549083768	0.139090531875713	-0.0216013488168349	-0.116908201354795	0.429893983457641
69170	Sabine Lake	33T	TX	TX	29.908333	-93.808333	1996	11	11	-0.33888966741864	0.0809496921967159	0	0	0	0.203712824660567	0.212692549083768	0.139090531875713	-0.0216013488168349	-0.116908201354795	0.429893983457641
69181	Sabine Lake	33T	TX	TX	29.908333	-93.808333	2002	7	10	0.520781763055292	0.15868985311305	1	0	0	0.203712824660567	0.212692549083768	0.139090531875713	-0.0216013488168349	-0.116908201354795	0.429893983457641
69202	Sabine Lake	34T	TX	TX	29.908333	-93.791667	1991	12	16	-0.744920241926595	-0.822657542083695	0	0	2	0.203712824660567	0.212692549083768	0.139090531875713	-0.0216013488168349	-0.116908201354795	0.429893983457641
69235	Sabine Lake	35T	TX	TX	29.908333	-93.775	1992	6	3	0.183043159048239	0.285430936039493	0	0	3	0.203712824660567	0.212692549083768	0.139090531875713	-0.0216013488168349	-0.116908201354795	0.429893983457641
69238	Sabine Lake	35T	TX	TX	29.908333	-93.775	1993	8	4	0.570410752648102	-0.822657542083695	1	0	1	0.203712824660567	0.212692549083768	0.139090531875713	-0.0216013488168349	-0.116908201354795	0.429893983457641
69243	Sabine Lake	35T	TX	TX	29.908333	-93.775	1995	4	13	0.0513472134377428	-0.822657542083695	0	0	0	0.203712824660567	0.212692549083768	0.139090531875713	-0.0216013488168349	-0.116908201354795	0.429893983457641
69282	Sabine Lake	36T	TX	TX	29.891667	-93.875	1999	10	20	-0.252377631628823	0.575594438791573	0	2	1	0.203712824660567	0.212692549083768	0.139090531875713	-0.0216013488168349	-0.116908201354795	0.429893983457641
69312	Sabine Lake	37T	TX	TX	29.891667	-93.858333	1996	6	19	0.46947011784223	0.508252848331867	3	0	1	0.203712824660567	0.212692549083768	0.139090531875713	-0.0216013488168349	-0.116908201354795	0.429893983457641
69378	Sabine Lake	39T	TX	TX	29.891667	-93.825	1994	11	2	-0.170544265946431	-0.822657542083695	0	1	0	0.203712824660567	0.212692549083768	0.139090531875713	-0.0216013488168349	-0.116908201354795	0.429893983457641
69380	Sabine Lake	39T	TX	TX	29.891667	-93.825	1995	6	5	0.416357700763526	-0.822657542083695	0	0	0	0.203712824660567	0.212692549083768	0.139090531875713	-0.0216013488168349	-0.116908201354795	0.429893983457641
69409	Sabine Lake	40T	TX	TX	29.891667	-93.808333	1993	8	4	0.520781763055292	-0.822657542083695	1	1	1	0.203712824660567	0.212692549083768	0.139090531875713	-0.0216013488168349	-0.116908201354795	0.429893983457641
69410	Sabine Lake	40T	TX	TX	29.891667	-93.808333	1994	11	2	-0.170544265946431	-0.822657542083695	0	1	0	0.203712824660567	0.212692549083768	0.139090531875713	-0.0216013488168349	-0.116908201354795	0.429893983457641
69476	Sabine Lake	42T	TX	TX	29.891667	-93.775	1995	8	17	0.570410752648102	0.0809496921967159	0	0	0	0.203712824660567	0.212692549083768	0.139090531875713	-0.0216013488168349	-0.116908201354795	0.429893983457641
69531	Sabine Lake	44T	TX	TX	29.875	-93.891667	1998	9	17	0.304191685148994	0.226031443572756	0	0	3	0.203712824660567	0.212692549083768	0.139090531875713	-0.0216013488168349	-0.116908201354795	0.429893983457641
69538	Sabine Lake	44T	TX	TX	29.875	-93.891667	2004	4	19	0.0513472134377428	-0.268613303022101	0	2	1	0.203712824660567	0.212692549083768	0.139090531875713	-0.0216013488168349	-0.116908201354795	0.429893983457641
69562	Sabine Lake	45T	TX	TX	29.875	-93.875	2005	3	17	-0.744920241926595	-0.268613303022101	0	1	0	0.203712824660567	0.212692549083768	0.139090531875713	-0.0216013488168349	-0.116908201354795	0.429893983457641
69593	Sabine Lake	46T	TX	TX	29.875	-93.858333	1996	8	6	0.570410752648102	0.508252848331867	1	0	2	0.203712824660567	0.212692549083768	0.139090531875713	-0.0216013488168349	-0.116908201354795	0.429893983457641
69633	Sabine Lake	47T	TX	TX	29.875	-93.841667	1998	2	11	-0.632754226312064	-0.822657542083695	0	0	1	0.203712824660567	0.212692549083768	0.139090531875713	-0.0216013488168349	-0.116908201354795	0.429893983457641
69636	Sabine Lake	47T	TX	TX	29.875	-93.841667	2002	2	4	-0.744920241926595	-0.123531551646061	0	0	1	0.203712824660567	0.212692549083768	0.139090531875713	-0.0216013488168349	-0.116908201354795	0.429893983457641
69655	Sabine Lake	48T	TX	TX	29.875	-93.825	2000	3	1	-0.0929093733432361	0.63499393125831	0	0	2	0.203712824660567	0.212692549083768	0.139090531875713	-0.0216013488168349	-0.116908201354795	0.429893983457641
69728	Sabine Lake	50T	TX	TX	29.875	-93.791667	2003	8	6	0.6184639497253	0.226031443572756	0	2	1	0.203712824660567	0.212692549083768	0.139090531875713	-0.0216013488168349	-0.116908201354795	0.429893983457641
69748	Sabine Lake	51T	TX	TX	29.875	-93.775	2001	7	2	0.46947011784223	-0.473094546864878	0	2	2	0.203712824660567	0.212692549083768	0.139090531875713	-0.0216013488168349	-0.116908201354795	0.429893983457641
69831	Sabine Lake	54T	TX	TX	29.858333	-93.891667	2002	6	4	0.416357700763526	-0.010997402552147	0	3	0	0.203712824660567	0.212692549083768	0.139090531875713	-0.0216013488168349	-0.116908201354795	0.429893983457641
69858	Sabine Lake	55T	TX	TX	29.858333	-93.875	1998	2	11	-0.632754226312064	-0.822657542083695	0	0	1	0.203712824660567	0.212692549083768	0.139090531875713	-0.0216013488168349	-0.116908201354795	0.429893983457641
69864	Sabine Lake	55T	TX	TX	29.858333	-93.875	2001	7	18	0.520781763055292	-0.268613303022101	0	0	1	0.203712824660567	0.212692549083768	0.139090531875713	-0.0216013488168349	-0.116908201354795	0.429893983457641
69884	Sabine Lake	56T	TX	TX	29.858333	-93.858333	1993	1	5	-0.632754226312064	-0.822657542083695	0	0	0	0.203712824660567	0.212692549083768	0.139090531875713	-0.0216013488168349	-0.116908201354795	0.429893983457641
69900	Sabine Lake	56T	TX	TX	29.858333	-93.858333	2003	7	16	0.416357700763526	0.285430936039493	2	3	1	0.203712824660567	0.212692549083768	0.139090531875713	-0.0216013488168349	-0.116908201354795	0.429893983457641
69905	Sabine Lake	56T	TX	TX	29.858333	-93.858333	2005	1	5	-0.33888966741864	-0.473094546864878	0	1	2	0.203712824660567	0.212692549083768	0.139090531875713	-0.0216013488168349	-0.116908201354795	0.429893983457641
69921	Sabine Lake	57T	TX	TX	29.858333	-93.841667	1996	8	19	0.46947011784223	0.386631736281839	1	0	1	0.203712824660567	0.212692549083768	0.139090531875713	-0.0216013488168349	-0.116908201354795	0.429893983457641
69922	Sabine Lake	57T	TX	TX	29.858333	-93.841667	1997	8	20	0.520781763055292	0.226031443572756	0	0	0	0.203712824660567	0.212692549083768	0.139090531875713	-0.0216013488168349	-0.116908201354795	0.429893983457641
69927	Sabine Lake	57T	TX	TX	29.858333	-93.841667	2002	12	17	-0.528330164020297	-0.473094546864878	0	0	1	0.203712824660567	0.212692549083768	0.139090531875713	-0.0216013488168349	-0.116908201354795	0.429893983457641
69928	Sabine Lake	57T	TX	TX	29.858333	-93.841667	2005	2	18	-0.528330164020297	-0.822657542083695	0	0	1	0.203712824660567	0.212692549083768	0.139090531875713	-0.0216013488168349	-0.116908201354795	0.429893983457641
69977	Sabine Lake	59T	TX	TX	29.858333	-93.808333	1994	10	5	0.304191685148994	0.226031443572756	1	1	0	0.203712824660567	0.212692549083768	0.139090531875713	-0.0216013488168349	-0.116908201354795	0.429893983457641
70057	Sabine Lake	62T	TX	TX	29.841667	-93.908333	1998	8	19	0.46947011784223	0.47087924941638	2	0	0	0.203712824660567	0.212692549083768	0.139090531875713	-0.0216013488168349	-0.116908201354795	0.429893983457641
70073	Sabine Lake	63T	TX	TX	29.841667	-93.891667	1992	4	17	0.0513472134377428	-0.822657542083695	0	0	0	0.203712824660567	0.212692549083768	0.139090531875713	-0.0216013488168349	-0.116908201354795	0.429893983457641
70078	Sabine Lake	63T	TX	TX	29.841667	-93.891667	1995	3	21	-0.0929093733432361	-0.268613303022101	0	0	0	0.203712824660567	0.212692549083768	0.139090531875713	-0.0216013488168349	-0.116908201354795	0.429893983457641
70079	Sabine Lake	63T	TX	TX	29.841667	-93.891667	1995	6	27	0.416357700763526	-0.123531551646061	0	0	0	0.203712824660567	0.212692549083768	0.139090531875713	-0.0216013488168349	-0.116908201354795	0.429893983457641
70083	Sabine Lake	63T	TX	TX	29.841667	-93.891667	1998	9	17	0.304191685148994	0.226031443572756	0	1	2	0.203712824660567	0.212692549083768	0.139090531875713	-0.0216013488168349	-0.116908201354795	0.429893983457641
70093	Sabine Lake	63T	TX	TX	29.841667	-93.891667	2005	11	28	-0.252377631628823	0.60616821154939	1	1	4	0.203712824660567	0.212692549083768	0.139090531875713	-0.0216013488168349	-0.116908201354795	0.429893983457641
70126	Sabine Lake	64T	TX	TX	29.841667	-93.875	2002	9	18	0.416357700763526	0.226031443572756	0	0	1	0.203712824660567	0.212692549083768	0.139090531875713	-0.0216013488168349	-0.116908201354795	0.429893983457641
70131	Sabine Lake	64T	TX	TX	29.841667	-93.875	2005	12	27	-0.632754226312064	0.508252848331867	0	1	0	0.203712824660567	0.212692549083768	0.139090531875713	-0.0216013488168349	-0.116908201354795	0.429893983457641
70158	Sabine Lake	65T	TX	TX	29.841667	-93.858333	2004	4	19	0.0513472134377428	-0.123531551646061	0	1	2	0.203712824660567	0.212692549083768	0.139090531875713	-0.0216013488168349	-0.116908201354795	0.429893983457641
70179	Sabine Lake	66T	TX	TX	29.841667	-93.841667	1994	6	21	0.416357700763526	-0.473094546864878	1	1	2	0.203712824660567	0.212692549083768	0.139090531875713	-0.0216013488168349	-0.116908201354795	0.429893983457641
70180	Sabine Lake	66T	TX	TX	29.841667	-93.841667	1995	7	18	0.46947011784223	-0.010997402552147	1	0	0	0.203712824660567	0.212692549083768	0.139090531875713	-0.0216013488168349	-0.116908201354795	0.429893983457641
70224	Sabine Lake	67T	TX	TX	29.841667	-93.825	2003	10	28	-0.170544265946431	0.15868985311305	0	1	2	0.203712824660567	0.212692549083768	0.139090531875713	-0.0216013488168349	-0.116908201354795	0.429893983457641
70240	Sabine Lake	68T	TX	TX	29.841667	-93.808333	1993	5	18	0.244829230663818	-0.822657542083695	0	1	1	0.203712824660567	0.212692549083768	0.139090531875713	-0.0216013488168349	-0.116908201354795	0.429893983457641
70243	Sabine Lake	68T	TX	TX	29.841667	-93.808333	1994	2	18	-0.744920241926595	-0.822657542083695	0	0	1	0.203712824660567	0.212692549083768	0.139090531875713	-0.0216013488168349	-0.116908201354795	0.429893983457641
70248	Sabine Lake	68T	TX	TX	29.841667	-93.808333	1999	2	19	-0.43064797735029	0.386631736281839	0	0	0	0.203712824660567	0.212692549083768	0.139090531875713	-0.0216013488168349	-0.116908201354795	0.429893983457641
70336	Sabine Lake	71T	TX	TX	29.825	-93.908333	1991	10	16	0.0513472134377428	0.0809496921967159	0	2	1	0.203712824660567	0.212692549083768	0.139090531875713	-0.0216013488168349	-0.116908201354795	0.429893983457641
70347	Sabine Lake	71T	TX	TX	29.825	-93.908333	2000	1	18	-0.43064797735029	0.63499393125831	0	0	0	0.203712824660567	0.212692549083768	0.139090531875713	-0.0216013488168349	-0.116908201354795	0.429893983457641
70370	Sabine Lake	72T	TX	TX	29.825	-93.891667	1992	10	19	-0.0929093733432361	0.508252848331867	0	2	0	0.203712824660567	0.212692549083768	0.139090531875713	-0.0216013488168349	-0.116908201354795	0.429893983457641
70388	Sabine Lake	72T	TX	TX	29.825	-93.891667	2005	9	16	0.520781763055292	0.543046836509447	1	1	2	0.203712824660567	0.212692549083768	0.139090531875713	-0.0216013488168349	-0.116908201354795	0.429893983457641
70410	Sabine Lake	73T	TX	TX	29.825	-93.875	1999	6	21	0.416357700763526	0.0809496921967159	0	1	1	0.203712824660567	0.212692549083768	0.139090531875713	-0.0216013488168349	-0.116908201354795	0.429893983457641
70413	Sabine Lake	73T	TX	TX	29.825	-93.875	2001	5	16	0.361313504769705	-0.123531551646061	0	1	0	0.203712824660567	0.212692549083768	0.139090531875713	-0.0216013488168349	-0.116908201354795	0.429893983457641
70437	Sabine Lake	74T	TX	TX	29.825	-93.858333	1996	8	19	0.46947011784223	0.33856559266667	1	0	4	0.203712824660567	0.212692549083768	0.139090531875713	-0.0216013488168349	-0.116908201354795	0.429893983457641
70464	Sabine Lake	75T	TX	TX	29.825	-93.841667	1993	6	23	0.361313504769705	-0.822657542083695	0	1	0	0.203712824660567	0.212692549083768	0.139090531875713	-0.0216013488168349	-0.116908201354795	0.429893983457641
70475	Sabine Lake	75T	TX	TX	29.825	-93.841667	2003	7	9	0.570410752648102	0.15868985311305	0	0	1	0.203712824660567	0.212692549083768	0.139090531875713	-0.0216013488168349	-0.116908201354795	0.429893983457641
70520	Sabine Lake	77T	TX	TX	29.825	-93.808333	1996	12	17	-0.744920241926595	0.285430936039493	0	1	1	0.203712824660567	0.212692549083768	0.139090531875713	-0.0216013488168349	-0.116908201354795	0.429893983457641
70524	Sabine Lake	77T	TX	TX	29.825	-93.808333	2005	2	18	-0.43064797735029	-0.268613303022101	0	0	4	0.203712824660567	0.212692549083768	0.139090531875713	-0.0216013488168349	-0.116908201354795	0.429893983457641
70544	Sabine Lake	78T	TX	TX	29.808333	-93.925	2000	5	23	0.416357700763526	0.33856559266667	1	2	1	0.203712824660567	0.212692549083768	0.139090531875713	-0.0216013488168349	-0.116908201354795	0.429893983457641
70549	Sabine Lake	78T	TX	TX	29.808333	-93.925	2005	1	25	-0.997764713637847	-0.010997402552147	0	0	3	0.203712824660567	0.212692549083768	0.139090531875713	-0.0216013488168349	-0.116908201354795	0.429893983457641
70601	Sabine Lake	80T	TX	TX	29.808333	-93.891667	1995	9	25	0.0513472134377428	0.386631736281839	1	0	1	0.203712824660567	0.212692549083768	0.139090531875713	-0.0216013488168349	-0.116908201354795	0.429893983457641
70607	Sabine Lake	80T	TX	TX	29.808333	-93.891667	2000	6	5	0.46947011784223	0.575594438791573	0	2	1	0.203712824660567	0.212692549083768	0.139090531875713	-0.0216013488168349	-0.116908201354795	0.429893983457641
70705	Sabine Lake	86T	TX	TX	29.775	-93.891667	1995	2	22	-0.632754226312064	0.712734092174644	0	1	0	0.203712824660567	0.212692549083768	0.139090531875713	-0.0216013488168349	-0.116908201354795	0.429893983457641
70789	Sabine Lake	89T	TX	TX	29.758333	-93.975	1998	5	18	0.416357700763526	0.508252848331867	0	1	1	0.203712824660567	0.212692549083768	0.139090531875713	-0.0216013488168349	-0.116908201354795	0.429893983457641
70797	Sabine Lake	89T	TX	TX	29.758333	-93.975	2004	12	17	-0.997764713637847	0.430512687415533	0	1	2	0.203712824660567	0.212692549083768	0.139090531875713	-0.0216013488168349	-0.116908201354795	0.429893983457641
70813	Sabine Lake	90T	TX	TX	29.758333	-93.958333	1994	11	22	-0.0190630899135358	0.33856559266667	0	1	0	0.203712824660567	0.212692549083768	0.139090531875713	-0.0216013488168349	-0.116908201354795	0.429893983457641
70853	Sabine Lake	91T	TX	TX	29.758333	-93.941667	2004	8	25	0.46947011784223	0.575594438791573	0	1	0	0.203712824660567	0.212692549083768	0.139090531875713	-0.0216013488168349	-0.116908201354795	0.429893983457641
70863	Sabine Lake	92T	TX	TX	29.741667	-94.008333	1991	4	22	0.183043159048239	-0.822657542083695	0	1	0	0.203712824660567	0.212692549083768	0.139090531875713	-0.0216013488168349	-0.116908201354795	0.429893983457641
70869	Sabine Lake	92T	TX	TX	29.741667	-94.008333	1994	3	22	-0.0929093733432361	-0.123531551646061	0	1	0	0.203712824660567	0.212692549083768	0.139090531875713	-0.0216013488168349	-0.116908201354795	0.429893983457641
70878	Sabine Lake	92T	TX	TX	29.741667	-94.008333	1997	6	24	0.46947011784223	-0.822657542083695	0	1	0	0.203712824660567	0.212692549083768	0.139090531875713	-0.0216013488168349	-0.116908201354795	0.429893983457641
70915	Sabine Lake	93T	TX	TX	29.741667	-93.991667	2005	7	21	0.46947011784223	0.63499393125831	0	2	0	0.203712824660567	0.212692549083768	0.139090531875713	-0.0216013488168349	-0.116908201354795	0.429893983457641
70922	Sabine Lake	94T	TX	TX	29.725	-94.025	1992	7	16	0.46947011784223	0.285430936039493	0	1	1	0.203712824660567	0.212692549083768	0.139090531875713	-0.0216013488168349	-0.116908201354795	0.429893983457641
70954	Sabine Lake	95T	TX	TX	29.725	-94.008333	2000	8	21	0.520781763055292	0.736194731500656	1	1	2	0.203712824660567	0.212692549083768	0.139090531875713	-0.0216013488168349	-0.116908201354795	0.429893983457641
70959	Sabine Lake	95T	TX	TX	29.725	-94.008333	2004	5	17	0.304191685148994	0.226031443572756	0	1	1	0.203712824660567	0.212692549083768	0.139090531875713	-0.0216013488168349	-0.116908201354795	0.429893983457641
70974	Sabine Lake	96T	TX	TX	29.725	-93.991667	1997	8	19	0.520781763055292	0.226031443572756	0	0	0	0.203712824660567	0.212692549083768	0.139090531875713	-0.0216013488168349	-0.116908201354795	0.429893983457641
71057	Sabine Lake	99T	TX	TX	29.691667	-94.091667	2004	4	26	0.0513472134377428	-0.123531551646061	0	0	2	0.203712824660567	0.212692549083768	0.139090531875713	-0.0216013488168349	-0.116908201354795	0.429893983457641
71058	Sabine Lake	99T	TX	TX	29.691667	-94.091667	2004	9	27	0.244829230663818	0.386631736281839	0	1	0	0.203712824660567	0.212692549083768	0.139090531875713	-0.0216013488168349	-0.116908201354795	0.429893983457641
71095	Galveston Bay	103T	TX	TX	29.758333	-94.758333	2003	4	30	0.314048293096336	-1.33585034839919	0	1	0	0.878375937773756	-0.0211321446300042	0.0290001973043447	0.292999456455746	0.10074591724002	0.341747428375151
71163	Galveston Bay	107T	TX	TX	29.741667	-94.758333	1994	11	16	-0.057629582316806	-1.33585034839919	0	1	4	0.878375937773756	-0.0211321446300042	0.0290001973043447	0.292999456455746	0.10074591724002	0.341747428375151
71186	Galveston Bay	109T	TX	TX	29.725	-94.841667	1994	3	16	-0.208265724645053	-1.33585034839919	0	0	1	0.878375937773756	-0.0211321446300042	0.0290001973043447	0.292999456455746	0.10074591724002	0.341747428375151
71198	Galveston Bay	110T	TX	TX	29.725	-94.825	1994	3	16	-0.208265724645053	-1.33585034839919	0	0	3	0.878375937773756	-0.0211321446300042	0.0290001973043447	0.292999456455746	0.10074591724002	0.341747428375151
71205	Galveston Bay	110T	TX	TX	29.725	-94.825	2005	11	29	-0.290371429426928	0.351726401309497	0	1	2	0.878375937773756	-0.0211321446300042	0.0290001973043447	0.292999456455746	0.10074591724002	0.341747428375151
71387	Galveston Bay	123T	TX	TX	29.708333	-94.758333	1997	3	20	-0.377777842940319	-1.33585034839919	0	0	0	0.878375937773756	-0.0211321446300042	0.0290001973043447	0.292999456455746	0.10074591724002	0.341747428375151
71458	Galveston Bay	128T	TX	TX	29.691667	-94.941667	1999	6	29	0.560971728970672	0.085899363870643	0	2	1	0.878375937773756	-0.0211321446300042	0.0290001973043447	0.292999456455746	0.10074591724002	0.341747428375151
71572	Galveston Bay	136T	TX	TX	29.691667	-94.741667	1994	2	17	-0.797829766019782	-0.257233655062067	0	0	0	0.878375937773756	-0.0211321446300042	0.0290001973043447	0.292999456455746	0.10074591724002	0.341747428375151
71598	Galveston Bay	137T	TX	TX	29.691667	-94.725	2002	12	18	-0.290371429426928	-0.257233655062067	0	2	1	0.878375937773756	-0.0211321446300042	0.0290001973043447	0.292999456455746	0.10074591724002	0.341747428375151
71624	Galveston Bay	139T	TX	TX	29.675	-94.958333	1991	4	18	0.25876186770904	-0.726890292027622	0	1	0	0.878375937773756	-0.0211321446300042	0.0290001973043447	0.292999456455746	0.10074591724002	0.341747428375151
71631	Galveston Bay	139T	TX	TX	29.675	-94.958333	2002	8	7	0.605379948467798	0.085899363870643	0	2	1	0.878375937773756	-0.0211321446300042	0.0290001973043447	0.292999456455746	0.10074591724002	0.341747428375151
71662	Galveston Bay	142T	TX	TX	29.675	-94.841667	1994	12	19	-0.290371429426928	-0.342679273726251	0	1	2	0.878375937773756	-0.0211321446300042	0.0290001973043447	0.292999456455746	0.10074591724002	0.341747428375151
71703	Galveston Bay	145T	TX	TX	29.675	-94.791667	1995	4	7	-0.130854407065983	-1.33585034839919	0	1	1	0.878375937773756	-0.0211321446300042	0.0290001973043447	0.292999456455746	0.10074591724002	0.341747428375151
71883	Galveston Bay	156T	TX	TX	29.658333	-94.875	1997	1	27	-0.471216913876112	-0.0595289723385775	0	0	1	0.878375937773756	-0.0211321446300042	0.0290001973043447	0.292999456455746	0.10074591724002	0.341747428375151
71893	Galveston Bay	156T	TX	TX	29.658333	-94.875	2005	10	11	0.25876186770904	0.324682045962794	0	2	3	0.878375937773756	-0.0211321446300042	0.0290001973043447	0.292999456455746	0.10074591724002	0.341747428375151
71958	Galveston Bay	160T	TX	TX	29.658333	-94.808333	1991	2	20	-0.471216913876112	-0.951639330097815	0	0	0	0.878375937773756	-0.0211321446300042	0.0290001973043447	0.292999456455746	0.10074591724002	0.341747428375151
71974	Galveston Bay	161T	TX	TX	29.658333	-94.791667	1994	7	6	0.560971728970672	0.0415317445751205	0	2	2	0.878375937773756	-0.0211321446300042	0.0290001973043447	0.292999456455746	0.10074591724002	0.341747428375151
72020	Galveston Bay	164T	TX	TX	29.658333	-94.741667	2000	12	18	-0.926911140076286	-0.00669860345858826	0	2	2	0.878375937773756	-0.0211321446300042	0.0290001973043447	0.292999456455746	0.10074591724002	0.341747428375151
72056	Galveston Bay	167T	TX	TX	29.641667	-95.008333	1995	11	8	-0.130854407065983	0.296250207211387	0	1	4	0.878375937773756	-0.0211321446300042	0.0290001973043447	0.292999456455746	0.10074591724002	0.341747428375151
72078	Galveston Bay	169T	TX	TX	29.641667	-94.975	1993	1	22	-0.471216913876112	-0.342679273726251	0	3	2	0.878375937773756	-0.0211321446300042	0.0290001973043447	0.292999456455746	0.10074591724002	0.341747428375151
72087	Galveston Bay	169T	TX	TX	29.641667	-94.975	2005	1	10	-0.377777842940319	0.165220065731615	0	0	2	0.878375937773756	-0.0211321446300042	0.0290001973043447	0.292999456455746	0.10074591724002	0.341747428375151
72155	Galveston Bay	173T	TX	TX	29.641667	-94.891667	2002	3	6	-0.797829766019782	0.126977363239305	0	1	4	0.878375937773756	-0.0211321446300042	0.0290001973043447	0.292999456455746	0.10074591724002	0.341747428375151
72187	Galveston Bay	175T	TX	TX	29.641667	-94.858333	2004	12	21	-0.571583515783514	-0.443739990639949	0	1	4	0.878375937773756	-0.0211321446300042	0.0290001973043447	0.292999456455746	0.10074591724002	0.341747428375151
72212	Galveston Bay	177T	TX	TX	29.641667	-94.825	2003	5	27	0.418278890069985	0.165220065731615	1	2	2	0.878375937773756	-0.0211321446300042	0.0290001973043447	0.292999456455746	0.10074591724002	0.341747428375151
72231	Galveston Bay	178T	TX	TX	29.641667	-94.808333	2001	8	2	0.560971728970672	-0.00669860345858826	0	2	2	0.878375937773756	-0.0211321446300042	0.0290001973043447	0.292999456455746	0.10074591724002	0.341747428375151
72300	Galveston Bay	182T	TX	TX	29.641667	-94.741667	1995	11	21	-0.130854407065983	0.2009937248063	0	0	1	0.878375937773756	-0.0211321446300042	0.0290001973043447	0.292999456455746	0.10074591724002	0.341747428375151
72313	Galveston Bay	183T	TX	TX	29.641667	-94.725	1991	2	20	-0.377777842940319	-1.33585034839919	0	0	0	0.878375937773756	-0.0211321446300042	0.0290001973043447	0.292999456455746	0.10074591724002	0.341747428375151
72323	Galveston Bay	184T	TX	TX	29.641667	-94.770833	1999	5	14	0.314048293096336	-0.00669860345858826	0	2	2	0.878375937773756	-0.0211321446300042	0.0290001973043447	0.292999456455746	0.10074591724002	0.341747428375151
72339	Galveston Bay	185T	TX	TX	29.625	-94.991667	2000	2	22	-0.057629582316806	0.470110382172015	0	0	1	0.878375937773756	-0.0211321446300042	0.0290001973043447	0.292999456455746	0.10074591724002	0.341747428375151
72411	Galveston Bay	190T	TX	TX	29.625	-94.891667	1995	2	16	-0.679987704201951	-0.183217293495072	0	1	1	0.878375937773756	-0.0211321446300042	0.0290001973043447	0.292999456455746	0.10074591724002	0.341747428375151
72458	Galveston Bay	193T	TX	TX	29.625	-94.841667	2000	12	11	-0.471216913876112	0.126977363239305	0	1	2	0.878375937773756	-0.0211321446300042	0.0290001973043447	0.292999456455746	0.10074591724002	0.341747428375151
72639	Galveston Bay	204T	TX	TX	29.608333	-94.908333	1994	6	20	0.560971728970672	-0.726890292027622	0	1	2	0.878375937773756	-0.0211321446300042	0.0290001973043447	0.292999456455746	0.10074591724002	0.341747428375151
72640	Galveston Bay	204T	TX	TX	29.608333	-94.908333	1996	4	17	-0.057629582316806	0.448370367119288	0	3	1	0.878375937773756	-0.0211321446300042	0.0290001973043447	0.292999456455746	0.10074591724002	0.341747428375151
72921	Galveston Bay	223T	TX	TX	29.591667	-94.858333	1998	7	7	0.560971728970672	0.351726401309497	0	1	1	0.878375937773756	-0.0211321446300042	0.0290001973043447	0.292999456455746	0.10074591724002	0.341747428375151
72934	Galveston Bay	224T	TX	TX	29.591667	-94.841667	1994	9	13	0.418278890069985	0.085899363870643	2	1	3	0.878375937773756	-0.0211321446300042	0.0290001973043447	0.292999456455746	0.10074591724002	0.341747428375151
72940	Galveston Bay	224T	TX	TX	29.591667	-94.841667	2003	2	14	-0.471216913876112	0.2009937248063	0	1	2	0.878375937773756	-0.0211321446300042	0.0290001973043447	0.292999456455746	0.10074591724002	0.341747428375151
72963	Galveston Bay	226T	TX	TX	29.591667	-94.808333	1996	2	5	-1.61873727611294	0.296250207211387	0	0	3	0.878375937773756	-0.0211321446300042	0.0290001973043447	0.292999456455746	0.10074591724002	0.341747428375151
72965	Galveston Bay	226T	TX	TX	29.591667	-94.808333	1997	12	17	-0.797829766019782	0.126977363239305	0	1	2	0.878375937773756	-0.0211321446300042	0.0290001973043447	0.292999456455746	0.10074591724002	0.341747428375151
72981	Galveston Bay	227T	TX	TX	29.591667	-94.791667	1998	9	22	0.560971728970672	0.126977363239305	0	1	0	0.878375937773756	-0.0211321446300042	0.0290001973043447	0.292999456455746	0.10074591724002	0.341747428375151
73034	Galveston Bay	230T	TX	TX	29.591667	-94.741667	1995	3	9	-0.926911140076286	-0.726890292027622	0	0	1	0.878375937773756	-0.0211321446300042	0.0290001973043447	0.292999456455746	0.10074591724002	0.341747428375151
73058	Galveston Bay	231T	TX	TX	29.575	-94.991667	2005	2	14	-0.471216913876112	-0.183217293495072	0	0	3	0.878375937773756	-0.0211321446300042	0.0290001973043447	0.292999456455746	0.10074591724002	0.341747428375151
73092	Galveston Bay	233T	TX	TX	29.575	-94.958333	1996	3	11	-0.797829766019782	0.425742762876492	0	1	2	0.878375937773756	-0.0211321446300042	0.0290001973043447	0.292999456455746	0.10074591724002	0.341747428375151
73132	Galveston Bay	237T	TX	TX	29.575	-94.891667	1997	3	13	-0.057629582316806	-1.33585034839919	0	1	1	0.878375937773756	-0.0211321446300042	0.0290001973043447	0.292999456455746	0.10074591724002	0.341747428375151
73232	Galveston Bay	244T	TX	TX	29.575	-94.775	2002	2	20	-0.377777842940319	0.085899363870643	0	1	1	0.878375937773756	-0.0211321446300042	0.0290001973043447	0.292999456455746	0.10074591724002	0.341747428375151
73254	Galveston Bay	246T	TX	TX	29.558333	-95.058333	2000	5	24	0.515057862456846	0.085899363870643	0	2	2	0.878375937773756	-0.0211321446300042	0.0290001973043447	0.292999456455746	0.10074591724002	0.341747428375151
73266	Galveston Bay	247T	TX	TX	29.558333	-95.041667	1996	8	14	0.605379948467798	0.126977363239305	0	2	2	0.878375937773756	-0.0211321446300042	0.0290001973043447	0.292999456455746	0.10074591724002	0.341747428375151
73317	Galveston Bay	250T	TX	TX	29.558333	-94.975	1996	2	5	-1.61873727611294	0.425742762876492	0	1	0	0.878375937773756	-0.0211321446300042	0.0290001973043447	0.292999456455746	0.10074591724002	0.341747428375151
73337	Galveston Bay	251T	TX	TX	29.558333	-94.958333	1996	11	13	0.011838431834704	0.234597912106624	0	1	2	0.878375937773756	-0.0211321446300042	0.0290001973043447	0.292999456455746	0.10074591724002	0.341747428375151
73380	Galveston Bay	254T	TX	TX	29.558333	-94.891667	1995	10	11	0.25876186770904	0.2009937248063	2	1	2	0.878375937773756	-0.0211321446300042	0.0290001973043447	0.292999456455746	0.10074591724002	0.341747428375151
73434	Galveston Bay	258T	TX	TX	29.558333	-94.825	1993	10	4	0.201122132690474	0.296250207211387	0	1	3	0.878375937773756	-0.0211321446300042	0.0290001973043447	0.292999456455746	0.10074591724002	0.341747428375151
73457	Galveston Bay	259T	TX	TX	29.558333	-94.808333	1998	7	22	0.560971728970672	0.165220065731615	1	3	1	0.878375937773756	-0.0211321446300042	0.0290001973043447	0.292999456455746	0.10074591724002	0.341747428375151
73465	Galveston Bay	260T	TX	TX	29.558333	-94.791667	1992	8	4	0.467532658034879	-0.342679273726251	1	1	4	0.878375937773756	-0.0211321446300042	0.0290001973043447	0.292999456455746	0.10074591724002	0.341747428375151
73492	Galveston Bay	262T	TX	TX	29.558333	-94.575	2003	5	29	0.367166056127477	0.2009937248063	0	2	2	0.878375937773756	-0.0211321446300042	0.0290001973043447	0.292999456455746	0.10074591724002	0.341747428375151
73581	Galveston Bay	268T	TX	TX	29.541667	-94.925	1991	6	3	0.515057862456846	-0.183217293495072	0	1	0	0.878375937773756	-0.0211321446300042	0.0290001973043447	0.292999456455746	0.10074591724002	0.341747428375151
73614	Galveston Bay	270T	TX	TX	29.541667	-94.875	2000	3	20	-0.057629582316806	0.650491800946684	0	3	1	0.878375937773756	-0.0211321446300042	0.0290001973043447	0.292999456455746	0.10074591724002	0.341747428375151
73690	Galveston Bay	274T	TX	TX	29.541667	-94.808333	2002	9	17	0.418278890069985	0.085899363870643	0	0	0	0.878375937773756	-0.0211321446300042	0.0290001973043447	0.292999456455746	0.10074591724002	0.341747428375151
73719	Galveston Bay	276T	TX	TX	29.541667	-94.625	1999	10	26	0.0779163832598564	0.425742762876492	0	2	1	0.878375937773756	-0.0211321446300042	0.0290001973043447	0.292999456455746	0.10074591724002	0.341747428375151
73753	Galveston Bay	278T	TX	TX	29.541667	-94.591667	2005	7	12	0.560971728970672	0.351726401309497	1	1	1	0.878375937773756	-0.0211321446300042	0.0290001973043447	0.292999456455746	0.10074591724002	0.341747428375151
73818	Galveston Bay	283T	TX	TX	29.525	-94.975	1994	10	25	0.367166056127477	-1.33585034839919	0	2	1	0.878375937773756	-0.0211321446300042	0.0290001973043447	0.292999456455746	0.10074591724002	0.341747428375151
73823	Galveston Bay	283T	TX	TX	29.525	-94.975	2003	9	23	0.367166056127477	0.085899363870643	0	1	1	0.878375937773756	-0.0211321446300042	0.0290001973043447	0.292999456455746	0.10074591724002	0.341747428375151
73831	Galveston Bay	284T	TX	TX	29.525	-94.958333	1993	8	9	0.467532658034879	0.2009937248063	0	2	4	0.878375937773756	-0.0211321446300042	0.0290001973043447	0.292999456455746	0.10074591724002	0.341747428375151
73833	Galveston Bay	284T	TX	TX	29.525	-94.958333	1995	3	9	-0.679987704201951	-0.0595289723385775	0	1	2	0.878375937773756	-0.0211321446300042	0.0290001973043447	0.292999456455746	0.10074591724002	0.341747428375151
73902	Galveston Bay	290T	TX	TX	29.525	-94.841667	2002	8	9	0.560971728970672	0.296250207211387	0	2	0	0.878375937773756	-0.0211321446300042	0.0290001973043447	0.292999456455746	0.10074591724002	0.341747428375151
73903	Galveston Bay	290T	TX	TX	29.525	-94.841667	2003	12	8	-0.471216913876112	0.165220065731615	0	2	1	0.878375937773756	-0.0211321446300042	0.0290001973043447	0.292999456455746	0.10074591724002	0.341747428375151
73932	Galveston Bay	292T	TX	TX	29.525	-94.808333	2000	10	3	0.367166056127477	0.491029820715505	1	2	0	0.878375937773756	-0.0211321446300042	0.0290001973043447	0.292999456455746	0.10074591724002	0.341747428375151
73998	Galveston Bay	298T	TX	TX	29.525	-94.691667	1995	9	8	0.515057862456846	0.266280782645313	2	1	3	0.878375937773756	-0.0211321446300042	0.0290001973043447	0.292999456455746	0.10074591724002	0.341747428375151
74018	Galveston Bay	299T	TX	TX	29.525	-94.675	1991	4	2	-0.057629582316806	0.2009937248063	0	1	0	0.878375937773756	-0.0211321446300042	0.0290001973043447	0.292999456455746	0.10074591724002	0.341747428375151
74032	Galveston Bay	299T	TX	TX	29.525	-94.675	2004	1	20	-0.679987704201951	0.085899363870643	0	1	1	0.878375937773756	-0.0211321446300042	0.0290001973043447	0.292999456455746	0.10074591724002	0.341747428375151
74125	Galveston Bay	305T	TX	TX	29.508333	-94.958333	1991	3	4	-0.377777842940319	0.0415317445751205	0	1	2	0.878375937773756	-0.0211321446300042	0.0290001973043447	0.292999456455746	0.10074591724002	0.341747428375151
74130	Galveston Bay	305T	TX	TX	29.508333	-94.958333	1997	4	8	0.011838431834704	-0.342679273726251	0	2	2	0.878375937773756	-0.0211321446300042	0.0290001973043447	0.292999456455746	0.10074591724002	0.341747428375151
74163	Galveston Bay	307T	TX	TX	29.508333	-94.925	1999	2	10	0.201122132690474	0.234597912106624	1	1	2	0.878375937773756	-0.0211321446300042	0.0290001973043447	0.292999456455746	0.10074591724002	0.341747428375151
74177	Galveston Bay	308T	TX	TX	29.508333	-94.908333	1994	1	5	-0.797829766019782	0.351726401309497	0	1	3	0.878375937773756	-0.0211321446300042	0.0290001973043447	0.292999456455746	0.10074591724002	0.341747428375151
74184	Galveston Bay	308T	TX	TX	29.508333	-94.908333	2005	7	13	0.605379948467798	0.402151997086823	0	1	2	0.878375937773756	-0.0211321446300042	0.0290001973043447	0.292999456455746	0.10074591724002	0.341747428375151
74210	Galveston Bay	310T	TX	TX	29.508333	-94.858333	1995	9	18	0.560971728970672	0.296250207211387	1	0	5	0.878375937773756	-0.0211321446300042	0.0290001973043447	0.292999456455746	0.10074591724002	0.341747428375151
74299	Galveston Bay	315T	TX	TX	29.508333	-94.775	1995	11	9	-0.130854407065983	0.351726401309497	0	1	3	0.878375937773756	-0.0211321446300042	0.0290001973043447	0.292999456455746	0.10074591724002	0.341747428375151
74300	Galveston Bay	315T	TX	TX	29.508333	-94.775	1996	8	14	0.515057862456846	0.425742762876492	1	2	1	0.878375937773756	-0.0211321446300042	0.0290001973043447	0.292999456455746	0.10074591724002	0.341747428375151
74327	Galveston Bay	317T	TX	TX	29.508333	-94.741667	1994	8	23	0.467532658034879	0.296250207211387	0	1	2	0.878375937773756	-0.0211321446300042	0.0290001973043447	0.292999456455746	0.10074591724002	0.341747428375151
74328	Galveston Bay	317T	TX	TX	29.508333	-94.741667	1994	11	11	0.011838431834704	-1.33585034839919	0	1	3	0.878375937773756	-0.0211321446300042	0.0290001973043447	0.292999456455746	0.10074591724002	0.341747428375151
74364	Galveston Bay	319T	TX	TX	29.508333	-94.708333	1992	11	3	0.25876186770904	0.377512414842783	0	3	0	0.878375937773756	-0.0211321446300042	0.0290001973043447	0.292999456455746	0.10074591724002	0.341747428375151
74369	Galveston Bay	319T	TX	TX	29.508333	-94.708333	1998	5	4	0.314048293096336	0.234597912106624	0	3	2	0.878375937773756	-0.0211321446300042	0.0290001973043447	0.292999456455746	0.10074591724002	0.341747428375151
74398	Galveston Bay	320T	TX	TX	29.508333	-94.691667	2003	1	27	-1.22912100133792	0.126977363239305	0	0	2	0.878375937773756	-0.0211321446300042	0.0290001973043447	0.292999456455746	0.10074591724002	0.341747428375151
74421	Galveston Bay	321T	TX	TX	29.508333	-94.675	2001	9	24	0.418278890069985	-0.117930235656059	0	1	2	0.878375937773756	-0.0211321446300042	0.0290001973043447	0.292999456455746	0.10074591724002	0.341747428375151
74452	Galveston Bay	323T	TX	TX	29.508333	-94.641667	1994	12	5	-0.208265724645053	-0.00669860345858826	1	1	3	0.878375937773756	-0.0211321446300042	0.0290001973043447	0.292999456455746	0.10074591724002	0.341747428375151
74515	Galveston Bay	327T	TX	TX	29.491667	-94.858333	1996	12	5	-0.290371429426928	0.234597912106624	0	1	1	0.878375937773756	-0.0211321446300042	0.0290001973043447	0.292999456455746	0.10074591724002	0.341747428375151
74552	Galveston Bay	329T	TX	TX	29.491667	-94.825	1998	4	9	0.011838431834704	-0.443739990639949	0	2	1	0.878375937773756	-0.0211321446300042	0.0290001973043447	0.292999456455746	0.10074591724002	0.341747428375151
74585	Galveston Bay	331T	TX	TX	29.491667	-94.791667	1998	10	7	0.314048293096336	0.126977363239305	0	1	1	0.878375937773756	-0.0211321446300042	0.0290001973043447	0.292999456455746	0.10074591724002	0.341747428375151
74670	Galveston Bay	335T	TX	TX	29.491667	-94.725	2000	1	18	-0.130854407065983	0.549431084032986	0	2	0	0.878375937773756	-0.0211321446300042	0.0290001973043447	0.292999456455746	0.10074591724002	0.341747428375151
74708	Galveston Bay	338T	TX	TX	29.491667	-94.675	1994	3	16	-0.208265724645053	0.085899363870643	0	1	1	0.878375937773756	-0.0211321446300042	0.0290001973043447	0.292999456455746	0.10074591724002	0.341747428375151
74725	Galveston Bay	339T	TX	TX	29.491667	-94.658333	2000	7	26	0.560971728970672	0.266280782645313	1	1	0	0.878375937773756	-0.0211321446300042	0.0290001973043447	0.292999456455746	0.10074591724002	0.341747428375151
74778	Galveston Bay	341T	TX	TX	29.491667	-94.625	2003	3	24	0.011838431834704	-0.117930235656059	0	0	1	0.878375937773756	-0.0211321446300042	0.0290001973043447	0.292999456455746	0.10074591724002	0.341747428375151
74810	Galveston Bay	343T	TX	TX	29.475	-94.941667	1995	10	18	0.140919805891209	0.266280782645313	0	1	1	0.878375937773756	-0.0211321446300042	0.0290001973043447	0.292999456455746	0.10074591724002	0.341747428375151
74820	Galveston Bay	344T	TX	TX	29.475	-94.908333	1992	3	5	-0.057629582316806	-0.567428311796443	0	1	2	0.878375937773756	-0.0211321446300042	0.0290001973043447	0.292999456455746	0.10074591724002	0.341747428375151
74844	Galveston Bay	345T	TX	TX	29.475	-94.891667	1999	7	6	0.560971728970672	-0.183217293495072	2	2	1	0.878375937773756	-0.0211321446300042	0.0290001973043447	0.292999456455746	0.10074591724002	0.341747428375151
74967	Galveston Bay	353T	TX	TX	29.475	-94.758333	1993	6	14	0.367166056127477	0.165220065731615	2	1	1	0.878375937773756	-0.0211321446300042	0.0290001973043447	0.292999456455746	0.10074591724002	0.341747428375151
75071	Galveston Bay	360T	TX	TX	29.458333	-94.891667	1994	11	2	0.011838431834704	-0.443739990639949	0	1	2	0.878375937773756	-0.0211321446300042	0.0290001973043447	0.292999456455746	0.10074591724002	0.341747428375151
75088	Galveston Bay	361T	TX	TX	29.458333	-94.875	1991	1	2	-1.06960397897697	0.377512414842783	0	0	1	0.878375937773756	-0.0211321446300042	0.0290001973043447	0.292999456455746	0.10074591724002	0.341747428375151
75107	Galveston Bay	362T	TX	TX	29.458333	-94.858333	1991	6	28	0.467532658034879	0.351726401309497	3	2	1	0.878375937773756	-0.0211321446300042	0.0290001973043447	0.292999456455746	0.10074591724002	0.341747428375151
75124	Galveston Bay	362T	TX	TX	29.458333	-94.858333	2004	10	21	0.418278890069985	0.511188381540676	4	2	2	0.878375937773756	-0.0211321446300042	0.0290001973043447	0.292999456455746	0.10074591724002	0.341747428375151
75175	Galveston Bay	365T	TX	TX	29.458333	-94.808333	1996	10	24	0.011838431834704	0.324682045962794	0	1	2	0.878375937773756	-0.0211321446300042	0.0290001973043447	0.292999456455746	0.10074591724002	0.341747428375151
75240	Galveston Bay	370T	TX	TX	29.458333	-94.725	1994	1	24	-0.571583515783514	0.266280782645313	0	0	1	0.878375937773756	-0.0211321446300042	0.0290001973043447	0.292999456455746	0.10074591724002	0.341747428375151
75353	Galveston Bay	377T	TX	TX	29.441667	-94.808333	2000	12	11	-0.471216913876112	0.266280782645313	0	3	1	0.878375937773756	-0.0211321446300042	0.0290001973043447	0.292999456455746	0.10074591724002	0.341747428375151
75368	Galveston Bay	378T	TX	TX	29.441667	-94.791667	2004	2	4	-0.679987704201951	0.165220065731615	0	1	2	0.878375937773756	-0.0211321446300042	0.0290001973043447	0.292999456455746	0.10074591724002	0.341747428375151
75539	Galveston Bay	391T	TX	TX	29.425	-94.758333	1993	6	23	0.367166056127477	0.0415317445751205	0	1	1	0.878375937773756	-0.0211321446300042	0.0290001973043447	0.292999456455746	0.10074591724002	0.341747428375151
75560	Galveston Bay	392T	TX	TX	29.425	-94.741667	1995	7	24	0.605379948467798	0.377512414842783	2	0	3	0.878375937773756	-0.0211321446300042	0.0290001973043447	0.292999456455746	0.10074591724002	0.341747428375151
75580	Galveston Bay	393T	TX	TX	29.408333	-94.875	2003	5	29	0.418278890069985	0.351726401309497	0	1	1	0.878375937773756	-0.0211321446300042	0.0290001973043447	0.292999456455746	0.10074591724002	0.341747428375151
75602	Galveston Bay	394T	TX	TX	29.408333	-94.858333	2001	12	18	-0.208265724645053	0.085899363870643	0	2	2	0.878375937773756	-0.0211321446300042	0.0290001973043447	0.292999456455746	0.10074591724002	0.341747428375151
75688	Galveston Bay	399T	TX	TX	29.408333	-94.758333	1997	11	20	-0.571583515783514	0.448370367119288	0	2	1	0.878375937773756	-0.0211321446300042	0.0290001973043447	0.292999456455746	0.10074591724002	0.341747428375151
75708	Galveston Bay	401T	TX	TX	29.391667	-94.858333	1993	2	4	-0.471216913876112	0.165220065731615	1	0	0	0.878375937773756	-0.0211321446300042	0.0290001973043447	0.292999456455746	0.10074591724002	0.341747428375151
75729	Galveston Bay	402T	TX	TX	29.391667	-94.841667	2004	3	25	0.011838431834704	0.377512414842783	1	0	2	0.878375937773756	-0.0211321446300042	0.0290001973043447	0.292999456455746	0.10074591724002	0.341747428375151
75762	Galveston Bay	405T	TX	TX	29.391667	-94.791667	1998	11	16	-0.130854407065983	0.085899363870643	0	1	1	0.878375937773756	-0.0211321446300042	0.0290001973043447	0.292999456455746	0.10074591724002	0.341747428375151
75767	Galveston Bay	405T	TX	TX	29.391667	-94.791667	2002	4	25	0.418278890069985	-0.00669860345858826	0	1	0	0.878375937773756	-0.0211321446300042	0.0290001973043447	0.292999456455746	0.10074591724002	0.341747428375151
75801	Galveston Bay	408T	TX	TX	29.375	-94.841667	1993	3	17	-0.377777842940319	0.470110382172015	0	0	1	0.878375937773756	-0.0211321446300042	0.0290001973043447	0.292999456455746	0.10074591724002	0.341747428375151
75858	Galveston Bay	411T	TX	TX	29.358333	-94.875	1991	1	17	-0.471216913876112	0.165220065731615	0	0	0	0.878375937773756	-0.0211321446300042	0.0290001973043447	0.292999456455746	0.10074591724002	0.341747428375151
75959	Galveston Bay	418T	TX	TX	29.341667	-94.841667	1993	10	26	0.140919805891209	0.377512414842783	1	0	0	0.878375937773756	-0.0211321446300042	0.0290001973043447	0.292999456455746	0.10074591724002	0.341747428375151
75990	Galveston Bay	420T	TX	TX	29.325	-94.875	1991	5	8	0.201122132690474	-0.0595289723385775	0	1	0	0.878375937773756	-0.0211321446300042	0.0290001973043447	0.292999456455746	0.10074591724002	0.341747428375151
76056	Galveston Bay	425T	TX	TX	29.308333	-94.858333	2001	9	26	0.367166056127477	0.377512414842783	0	0	1	0.878375937773756	-0.0211321446300042	0.0290001973043447	0.292999456455746	0.10074591724002	0.341747428375151
76058	Galveston Bay	425T	TX	TX	29.308333	-94.858333	2003	9	8	0.515057862456846	0.425742762876492	0	1	1	0.878375937773756	-0.0211321446300042	0.0290001973043447	0.292999456455746	0.10074591724002	0.341747428375151
76108	Galveston Bay	429T	TX	TX	29.275	-94.941667	1997	9	29	0.467532658034879	0.549431084032986	0	0	0	0.878375937773756	-0.0211321446300042	0.0290001973043447	0.292999456455746	0.10074591724002	0.341747428375151
76214	Galveston Bay	437T	TX	TX	29.241667	-94.958333	2003	2	24	-0.290371429426928	0.402151997086823	0	0	0	0.878375937773756	-0.0211321446300042	0.0290001973043447	0.292999456455746	0.10074591724002	0.341747428375151
76325	Galveston Bay	443T	TX	TX	29.208333	-95.025	2001	7	9	0.605379948467798	0.402151997086823	1	1	0	0.878375937773756	-0.0211321446300042	0.0290001973043447	0.292999456455746	0.10074591724002	0.341747428375151
76421	Galveston Bay	449T	TX	TX	29.191667	-95.025	2001	2	7	-0.290371429426928	0.351726401309497	0	0	0	0.878375937773756	-0.0211321446300042	0.0290001973043447	0.292999456455746	0.10074591724002	0.341747428375151
76436	Galveston Bay	450T	TX	TX	29.175	-95.141667	2002	12	16	-0.290371429426928	-0.726890292027622	0	1	2	0.878375937773756	-0.0211321446300042	0.0290001973043447	0.292999456455746	0.10074591724002	0.341747428375151
76464	Galveston Bay	452T	TX	TX	29.175	-95.091667	1993	9	27	0.367166056127477	0.549431084032986	0	1	0	0.878375937773756	-0.0211321446300042	0.0290001973043447	0.292999456455746	0.10074591724002	0.341747428375151
76471	Galveston Bay	452T	TX	TX	29.175	-95.091667	2001	12	5	-0.057629582316806	0.377512414842783	0	0	0	0.878375937773756	-0.0211321446300042	0.0290001973043447	0.292999456455746	0.10074591724002	0.341747428375151
76541	Galveston Bay	457T	TX	TX	29.158333	-95.125	1998	8	27	0.605379948467798	0.567606460879453	1	1	0	0.878375937773756	-0.0211321446300042	0.0290001973043447	0.292999456455746	0.10074591724002	0.341747428375151
76950	Matagorda Bay	488T	TX	TX	28.691667	-96.625	1994	11	9	0.237957844041441	-2.38260921287945	0	0	0	-0.204382559953709	-0.512063791319079	0.0446978167562367	0.250737985042285	0.609186222538559	0.275619146332246
77041	Matagorda Bay	494T	TX	TX	28.691667	-96.208333	2001	5	21	0.356961367334765	-0.12355024239691	0	1	0	-0.204382559953709	-0.512063791319079	0.0446978167562367	0.250737985042285	0.609186222538559	0.275619146332246
77071	Matagorda Bay	495T	TX	TX	28.675	-96.625	2004	12	28	-1.17888662485251	-0.429985487826388	0	1	3	-0.204382559953709	-0.512063791319079	0.0446978167562367	0.250737985042285	0.609186222538559	0.275619146332246
77100	Matagorda Bay	496T	TX	TX	28.675	-96.608333	1999	9	1	0.570580840001499	0.151833436652267	0	0	0	-0.204382559953709	-0.512063791319079	0.0446978167562367	0.250737985042285	0.609186222538559	0.275619146332246
77126	Matagorda Bay	499T	TX	TX	28.675	-96.408333	1994	12	19	-0.452128163490746	-0.360754584338701	0	1	0	-0.204382559953709	-0.512063791319079	0.0446978167562367	0.250737985042285	0.609186222538559	0.275619146332246
77157	Matagorda Bay	500T	TX	TX	28.675	-96.291667	2005	7	27	0.519878505593136	-0.12355024239691	0	1	0	-0.204382559953709	-0.512063791319079	0.0446978167562367	0.250737985042285	0.609186222538559	0.275619146332246
77570	Matagorda Bay	523T	TX	TX	28.641667	-96.375	1998	5	20	0.356961367334765	-0.0231214863422672	0	2	1	-0.204382559953709	-0.512063791319079	0.0446978167562367	0.250737985042285	0.609186222538559	0.275619146332246
77599	Matagorda Bay	524T	TX	TX	28.641667	-96.358333	2001	8	21	0.519878505593136	0.334784020242838	0	1	3	-0.204382559953709	-0.512063791319079	0.0446978167562367	0.250737985042285	0.609186222538559	0.275619146332246
77840	Matagorda Bay	536T	TX	TX	28.625	-96.458333	2001	10	10	0.298604152646617	-0.429985487826388	0	1	1	-0.204382559953709	-0.512063791319079	0.0446978167562367	0.250737985042285	0.609186222538559	0.275619146332246
77879	Matagorda Bay	538T	TX	TX	28.625	-96.325	1992	12	18	-0.773197312481236	0.151833436652267	1	0	1	-0.204382559953709	-0.512063791319079	0.0446978167562367	0.250737985042285	0.609186222538559	0.275619146332246
77927	Matagorda Bay	540T	TX	TX	28.625	-96.291667	1998	11	18	-0.186399091336406	-0.767618585822821	0	1	1	-0.204382559953709	-0.512063791319079	0.0446978167562367	0.250737985042285	0.609186222538559	0.275619146332246
77949	Matagorda Bay	541T	TX	TX	28.625	-96.275	2002	1	21	-0.551922959534718	0.151833436652267	0	1	2	-0.204382559953709	-0.512063791319079	0.0446978167562367	0.250737985042285	0.609186222538559	0.275619146332246
77989	Matagorda Bay	543T	TX	TX	28.625	-96.241667	1993	11	16	-0.270002297983023	0.229060000735991	0	1	1	-0.204382559953709	-0.512063791319079	0.0446978167562367	0.250737985042285	0.609186222538559	0.275619146332246
78000	Matagorda Bay	543T	TX	TX	28.625	-96.241667	2003	11	20	0.0402913184907706	0.068164153193044	0	0	0	-0.204382559953709	-0.512063791319079	0.0446978167562367	0.250737985042285	0.609186222538559	0.275619146332246
78019	Matagorda Bay	544T	TX	TX	28.625	-96.225	1998	1	20	-0.551922959534718	0.068164153193044	0	0	2	-0.204382559953709	-0.512063791319079	0.0446978167562367	0.250737985042285	0.609186222538559	0.275619146332246
78023	Matagorda Bay	544T	TX	TX	28.625	-96.225	2000	8	28	0.519878505593136	0.367686971088509	0	1	0	-0.204382559953709	-0.512063791319079	0.0446978167562367	0.250737985042285	0.609186222538559	0.275619146332246
78024	Matagorda Bay	544T	TX	TX	28.625	-96.225	2001	10	2	0.174835501827042	-0.0231214863422672	2	1	1	-0.204382559953709	-0.512063791319079	0.0446978167562367	0.250737985042285	0.609186222538559	0.275619146332246
78222	Matagorda Bay	554T	TX	TX	28.608333	-96.491667	1991	1	14	-1.03151014663708	-0.0720799812412826	0	0	1	-0.204382559953709	-0.512063791319079	0.0446978167562367	0.250737985042285	0.609186222538559	0.275619146332246
78227	Matagorda Bay	554T	TX	TX	28.608333	-96.491667	1994	4	11	-0.0316417749612873	0.229060000735991	0	0	0	-0.204382559953709	-0.512063791319079	0.0446978167562367	0.250737985042285	0.609186222538559	0.275619146332246
78251	Matagorda Bay	555T	TX	TX	28.608333	-96.475	1998	9	23	0.570580840001499	-1.28020660681379	0	1	1	-0.204382559953709	-0.512063791319079	0.0446978167562367	0.250737985042285	0.609186222538559	0.275619146332246
78307	Matagorda Bay	557T	TX	TX	28.608333	-96.441667	1999	11	22	0.109026308096365	0.489466534648701	0	0	1	-0.204382559953709	-0.512063791319079	0.0446978167562367	0.250737985042285	0.609186222538559	0.275619146332246
78396	Matagorda Bay	561T	TX	TX	28.608333	-96.358333	1998	2	11	-0.452128163490746	0.110870602349289	1	0	2	-0.204382559953709	-0.512063791319079	0.0446978167562367	0.250737985042285	0.609186222538559	0.275619146332246
78426	Matagorda Bay	562T	TX	TX	28.608333	-96.341667	1999	2	2	-0.270002297983023	0.151833436652267	0	0	1	-0.204382559953709	-0.512063791319079	0.0446978167562367	0.250737985042285	0.609186222538559	0.275619146332246
78498	Matagorda Bay	565T	TX	TX	28.608333	-96.291667	1994	11	21	0.0402913184907706	-0.295993399134832	1	0	0	-0.204382559953709	-0.512063791319079	0.0446978167562367	0.250737985042285	0.609186222538559	0.275619146332246
78532	Matagorda Bay	566T	TX	TX	28.608333	-96.258333	2005	3	22	0.0402913184907706	-0.58466800223225	0	1	1	-0.204382559953709	-0.512063791319079	0.0446978167562367	0.250737985042285	0.609186222538559	0.275619146332246
78546	Matagorda Bay	567T	TX	TX	28.608333	-96.241667	1993	6	3	0.298604152646617	-0.504349139567029	0	1	0	-0.204382559953709	-0.512063791319079	0.0446978167562367	0.250737985042285	0.609186222538559	0.275619146332246
78685	Matagorda Bay	572T	TX	TX	28.608333	-96.091667	1997	7	17	0.570580840001499	-2.38260921287945	0	0	1	-0.204382559953709	-0.512063791319079	0.0446978167562367	0.250737985042285	0.609186222538559	0.275619146332246
78688	Matagorda Bay	572T	TX	TX	28.608333	-96.091667	2000	2	16	-0.0316417749612873	0.19118946501451	0	1	2	-0.204382559953709	-0.512063791319079	0.0446978167562367	0.250737985042285	0.609186222538559	0.275619146332246
78820	Matagorda Bay	577T	TX	TX	28.608333	-96.008333	1993	10	18	0.356961367334765	0.399545205446707	0	1	2	-0.204382559953709	-0.512063791319079	0.0446978167562367	0.250737985042285	0.609186222538559	0.275619146332246
78826	Matagorda Bay	577T	TX	TX	28.608333	-96.008333	2002	2	20	-0.358385362094387	-0.0231214863422672	0	1	1	-0.204382559953709	-0.512063791319079	0.0446978167562367	0.250737985042285	0.609186222538559	0.275619146332246
78849	Matagorda Bay	578T	TX	TX	28.591667	-96.591667	1996	10	29	0.237957844041441	0.19118946501451	0	1	0	-0.204382559953709	-0.512063791319079	0.0446978167562367	0.250737985042285	0.609186222538559	0.275619146332246
78943	Matagorda Bay	582T	TX	TX	28.591667	-96.525	2004	5	3	0.109026308096365	-1.28020660681379	0	2	1	-0.204382559953709	-0.512063791319079	0.0446978167562367	0.250737985042285	0.609186222538559	0.275619146332246
78996	Matagorda Bay	585T	TX	TX	28.591667	-96.458333	2000	6	19	0.519878505593136	0.265553116755151	1	1	1	-0.204382559953709	-0.512063791319079	0.0446978167562367	0.250737985042285	0.609186222538559	0.275619146332246
79058	Matagorda Bay	589T	TX	TX	28.591667	-96.391667	1992	9	18	0.413196024848778	0.229060000735991	0	2	1	-0.204382559953709	-0.512063791319079	0.0446978167562367	0.250737985042285	0.609186222538559	0.275619146332246
79272	Matagorda Bay	597T	TX	TX	28.591667	-96.258333	1997	12	18	-0.896965963300811	0.19118946501451	0	1	3	-0.204382559953709	-0.512063791319079	0.0446978167562367	0.250737985042285	0.609186222538559	0.275619146332246
79434	Matagorda Bay	603T	TX	TX	28.591667	-96.108333	2003	6	3	0.519878505593136	0.151833436652267	0	2	0	-0.204382559953709	-0.512063791319079	0.0446978167562367	0.250737985042285	0.609186222538559	0.275619146332246
79557	Matagorda Bay	610T	TX	TX	28.575	-96.541667	1993	8	4	0.519878505593136	-0.429985487826388	2	0	1	-0.204382559953709	-0.512063791319079	0.0446978167562367	0.250737985042285	0.609186222538559	0.275619146332246
79566	Matagorda Bay	610T	TX	TX	28.575	-96.541667	2003	3	10	-0.358385362094387	-0.235159616578834	1	1	0	-0.204382559953709	-0.512063791319079	0.0446978167562367	0.250737985042285	0.609186222538559	0.275619146332246
79567	Matagorda Bay	610T	TX	TX	28.575	-96.541667	2003	8	12	0.519878505593136	0.19118946501451	1	0	0	-0.204382559953709	-0.512063791319079	0.0446978167562367	0.250737985042285	0.609186222538559	0.275619146332246
79616	Matagorda Bay	613T	TX	TX	28.575	-96.491667	2005	5	16	0.356961367334765	0.068164153193044	0	2	2	-0.204382559953709	-0.512063791319079	0.0446978167562367	0.250737985042285	0.609186222538559	0.275619146332246
79641	Matagorda Bay	614T	TX	TX	28.575	-96.458333	2003	12	17	-0.658605440279076	0.229060000735991	0	0	0	-0.204382559953709	-0.512063791319079	0.0446978167562367	0.250737985042285	0.609186222538559	0.275619146332246
79707	Matagorda Bay	617T	TX	TX	28.575	-96.408333	1993	11	16	-0.270002297983023	0.334784020242838	1	0	1	-0.204382559953709	-0.512063791319079	0.0446978167562367	0.250737985042285	0.609186222538559	0.275619146332246
79736	Matagorda Bay	618T	TX	TX	28.575	-96.391667	2001	11	1	-0.0316417749612873	-0.12355024239691	1	0	3	-0.204382559953709	-0.512063791319079	0.0446978167562367	0.250737985042285	0.609186222538559	0.275619146332246
79775	Matagorda Bay	620T	TX	TX	28.575	-96.358333	1991	11	12	-0.658605440279076	0.399545205446707	0	1	0	-0.204382559953709	-0.512063791319079	0.0446978167562367	0.250737985042285	0.609186222538559	0.275619146332246
79874	Matagorda Bay	623T	TX	TX	28.575	-96.308333	1999	9	23	0.298604152646617	0.460378988002705	1	0	0	-0.204382559953709	-0.512063791319079	0.0446978167562367	0.250737985042285	0.609186222538559	0.275619146332246
80052	Matagorda Bay	631T	TX	TX	28.575	-96.141667	1998	4	2	0.0402913184907706	0.110870602349289	0	1	0	-0.204382559953709	-0.512063791319079	0.0446978167562367	0.250737985042285	0.609186222538559	0.275619146332246
80057	Matagorda Bay	631T	TX	TX	28.575	-96.141667	2001	7	18	0.619673301637107	0.30076550497368	0	2	1	-0.204382559953709	-0.512063791319079	0.0446978167562367	0.250737985042285	0.609186222538559	0.275619146332246
80059	Matagorda Bay	631T	TX	TX	28.575	-96.141667	2003	7	28	0.519878505593136	0.19118946501451	1	0	0	-0.204382559953709	-0.512063791319079	0.0446978167562367	0.250737985042285	0.609186222538559	0.275619146332246
80159	Matagorda Bay	635T	TX	TX	28.575	-96.075	1995	8	21	0.570580840001499	0.19118946501451	0	2	1	-0.204382559953709	-0.512063791319079	0.0446978167562367	0.250737985042285	0.609186222538559	0.275619146332246
80225	Matagorda Bay	637T	TX	TX	28.558333	-96.475	2001	9	6	0.46745712413884	-0.235159616578834	0	2	2	-0.204382559953709	-0.512063791319079	0.0446978167562367	0.250737985042285	0.609186222538559	0.275619146332246
80246	Matagorda Bay	638T	TX	TX	28.558333	-96.458333	2002	3	4	-1.34180376311088	0.489466534648701	0	0	2	-0.204382559953709	-0.512063791319079	0.0446978167562367	0.250737985042285	0.609186222538559	0.275619146332246
80247	Matagorda Bay	638T	TX	TX	28.558333	-96.458333	2004	8	24	0.46745712413884	0.19118946501451	0	1	1	-0.204382559953709	-0.512063791319079	0.0446978167562367	0.250737985042285	0.609186222538559	0.275619146332246
80258	Matagorda Bay	639T	TX	TX	28.558333	-96.441667	1994	7	27	0.46745712413884	-0.295993399134832	1	1	2	-0.204382559953709	-0.512063791319079	0.0446978167562367	0.250737985042285	0.609186222538559	0.275619146332246
80344	Matagorda Bay	642T	TX	TX	28.558333	-96.391667	1995	7	20	0.519878505593136	0.151833436652267	4	1	2	-0.204382559953709	-0.512063791319079	0.0446978167562367	0.250737985042285	0.609186222538559	0.275619146332246
80346	Matagorda Bay	642T	TX	TX	28.558333	-96.391667	1998	4	2	0.0402913184907706	-0.0231214863422672	1	2	2	-0.204382559953709	-0.512063791319079	0.0446978167562367	0.250737985042285	0.609186222538559	0.275619146332246
80483	Matagorda Bay	647T	TX	TX	28.558333	-96.308333	2001	2	13	-0.658605440279076	0.110870602349289	0	1	1	-0.204382559953709	-0.512063791319079	0.0446978167562367	0.250737985042285	0.609186222538559	0.275619146332246
80557	Matagorda Bay	650T	TX	TX	28.558333	-96.258333	2002	8	26	0.519878505593136	0.110870602349289	4	0	3	-0.204382559953709	-0.512063791319079	0.0446978167562367	0.250737985042285	0.609186222538559	0.275619146332246
80676	Matagorda Bay	656T	TX	TX	28.558333	-96.141667	1991	12	17	-0.551922959534718	0.19118946501451	0	1	1	-0.204382559953709	-0.512063791319079	0.0446978167562367	0.250737985042285	0.609186222538559	0.275619146332246
80734	Matagorda Bay	658T	TX	TX	28.541667	-96.508333	1991	10	29	0.298604152646617	0.430423029276912	2	3	1	-0.204382559953709	-0.512063791319079	0.0446978167562367	0.250737985042285	0.609186222538559	0.275619146332246
80736	Matagorda Bay	658T	TX	TX	28.541667	-96.508333	1993	4	13	0.0402913184907706	-0.0231214863422672	0	3	1	-0.204382559953709	-0.512063791319079	0.0446978167562367	0.250737985042285	0.609186222538559	0.275619146332246
80947	Matagorda Bay	667T	TX	TX	28.541667	-96.358333	2003	2	11	-0.896965963300811	0.19118946501451	1	1	2	-0.204382559953709	-0.512063791319079	0.0446978167562367	0.250737985042285	0.609186222538559	0.275619146332246
80971	Matagorda Bay	668T	TX	TX	28.541667	-96.341667	2005	8	3	0.570580840001499	0.334784020242838	3	1	3	-0.204382559953709	-0.512063791319079	0.0446978167562367	0.250737985042285	0.609186222538559	0.275619146332246
81097	Matagorda Bay	673T	TX	TX	28.541667	-96.225	1998	12	17	-0.551922959534718	-0.0231214863422672	2	3	1	-0.204382559953709	-0.512063791319079	0.0446978167562367	0.250737985042285	0.609186222538559	0.275619146332246
81167	Matagorda Bay	678T	TX	TX	28.525	-96.491667	1992	2	27	-0.658605440279076	-1.46315719040436	0	2	2	-0.204382559953709	-0.512063791319079	0.0446978167562367	0.250737985042285	0.609186222538559	0.275619146332246
81460	Matagorda Bay	690T	TX	TX	28.525	-96.275	2004	3	17	-0.0316417749612873	0.068164153193044	0	1	1	-0.204382559953709	-0.512063791319079	0.0446978167562367	0.250737985042285	0.609186222538559	0.275619146332246
81511	Matagorda Bay	692T	TX	TX	28.525	-96.241667	2001	12	4	-0.270002297983023	0.068164153193044	3	1	1	-0.204382559953709	-0.512063791319079	0.0446978167562367	0.250737985042285	0.609186222538559	0.275619146332246
81549	Matagorda Bay	694T	TX	TX	28.525	-96.208333	2005	8	3	0.519878505593136	0.30076550497368	0	0	0	-0.204382559953709	-0.512063791319079	0.0446978167562367	0.250737985042285	0.609186222538559	0.275619146332246
81679	Matagorda Bay	700T	TX	TX	28.508333	-96.425	1991	2	11	-0.551922959534718	0.068164153193044	1	0	2	-0.204382559953709	-0.512063791319079	0.0446978167562367	0.250737985042285	0.609186222538559	0.275619146332246
81750	Matagorda Bay	702T	TX	TX	28.508333	-96.391667	1997	10	8	0.298604152646617	0.19118946501451	4	0	2	-0.204382559953709	-0.512063791319079	0.0446978167562367	0.250737985042285	0.609186222538559	0.275619146332246
81754	Matagorda Bay	702T	TX	TX	28.508333	-96.391667	1999	4	12	0.237957844041441	0.19118946501451	1	1	2	-0.204382559953709	-0.512063791319079	0.0446978167562367	0.250737985042285	0.609186222538559	0.275619146332246
81830	Matagorda Bay	705T	TX	TX	28.508333	-96.341667	1993	7	8	0.413196024848778	-0.295993399134832	0	1	1	-0.204382559953709	-0.512063791319079	0.0446978167562367	0.250737985042285	0.609186222538559	0.275619146332246
81849	Matagorda Bay	706T	TX	TX	28.508333	-96.325	1995	1	24	-0.658605440279076	0.30076550497368	1	3	1	-0.204382559953709	-0.512063791319079	0.0446978167562367	0.250737985042285	0.609186222538559	0.275619146332246
81923	Matagorda Bay	711T	TX	TX	28.491667	-96.441667	1992	4	7	-0.186399091336406	-0.873342605329669	0	0	2	-0.204382559953709	-0.512063791319079	0.0446978167562367	0.250737985042285	0.609186222538559	0.275619146332246
81924	Matagorda Bay	711T	TX	TX	28.491667	-96.441667	1992	8	5	0.46745712413884	0.229060000735991	1	1	2	-0.204382559953709	-0.512063791319079	0.0446978167562367	0.250737985042285	0.609186222538559	0.275619146332246
82068	Matagorda Bay	717T	TX	TX	28.491667	-96.325	1996	2	20	-0.551922959534718	0.367686971088509	0	0	0	-0.204382559953709	-0.512063791319079	0.0446978167562367	0.250737985042285	0.609186222538559	0.275619146332246
82098	Matagorda Bay	718T	TX	TX	28.491667	-96.308333	2002	9	27	0.298604152646617	0.110870602349289	3	3	1	-0.204382559953709	-0.512063791319079	0.0446978167562367	0.250737985042285	0.609186222538559	0.275619146332246
82151	Matagorda Bay	720T	TX	TX	28.491667	-96.258333	2000	1	5	-0.658605440279076	0.460378988002705	0	1	3	-0.204382559953709	-0.512063791319079	0.0446978167562367	0.250737985042285	0.609186222538559	0.275619146332246
82273	Matagorda Bay	727T	TX	TX	28.475	-96.325	1997	6	11	0.356961367334765	0.068164153193044	1	1	1	-0.204382559953709	-0.512063791319079	0.0446978167562367	0.250737985042285	0.609186222538559	0.275619146332246
82275	Matagorda Bay	727T	TX	TX	28.475	-96.325	1999	7	8	0.46745712413884	0.334784020242838	3	1	3	-0.204382559953709	-0.512063791319079	0.0446978167562367	0.250737985042285	0.609186222538559	0.275619146332246
82306	Matagorda Bay	728T	TX	TX	28.475	-96.291667	2002	11	25	-0.107085159724653	0.265553116755151	3	1	0	-0.204382559953709	-0.512063791319079	0.0446978167562367	0.250737985042285	0.609186222538559	0.275619146332246
82380	Matagorda Bay	732T	TX	TX	28.458333	-96.325	2000	9	6	0.46745712413884	0.460378988002705	1	0	0	-0.204382559953709	-0.512063791319079	0.0446978167562367	0.250737985042285	0.609186222538559	0.275619146332246
82404	Matagorda Bay	733T	TX	TX	28.458333	-96.308333	1996	11	6	0.0402913184907706	0.229060000735991	2	2	1	-0.204382559953709	-0.512063791319079	0.0446978167562367	0.250737985042285	0.609186222538559	0.275619146332246
82432	Matagorda Bay	735T	TX	TX	28.441667	-96.375	1999	2	24	-0.358385362094387	0.110870602349289	0	1	1	-0.204382559953709	-0.512063791319079	0.0446978167562367	0.250737985042285	0.609186222538559	0.275619146332246
82445	Matagorda Bay	735T	TX	TX	28.441667	-96.375	2003	5	29	0.109026308096365	0.110870602349289	1	1	0	-0.204382559953709	-0.512063791319079	0.0446978167562367	0.250737985042285	0.609186222538559	0.275619146332246
82494	Matagorda Bay	740T	TX	TX	28.425	-96.358333	1993	2	8	-0.658605440279076	0.151833436652267	0	0	0	-0.204382559953709	-0.512063791319079	0.0446978167562367	0.250737985042285	0.609186222538559	0.275619146332246
82556	San Antonio Bay	743T	TX	TX	28.458333	-96.791667	2005	11	7	0.141771750291398	-0.966239712417071	0	1	1	-0.467323802940065	-0.692293755685789	-0.176283341124325	0.213951204070089	-0.124684235823997	0.229313232429464
82582	San Antonio Bay	744T	TX	TX	28.441667	-96.775	2002	3	4	-1.30988408898153	-0.966239712417071	0	0	2	-0.467323802940065	-0.692293755685789	-0.176283341124325	0.213951204070089	-0.124684235823997	0.229313232429464
82596	San Antonio Bay	745T	TX	TX	28.441667	-96.758333	1991	11	21	-0.430024459195344	-0.966239712417071	0	1	3	-0.467323802940065	-0.692293755685789	-0.176283341124325	0.213951204070089	-0.124684235823997	0.229313232429464
82608	San Antonio Bay	745T	TX	TX	28.441667	-96.758333	1997	3	19	-0.160544187734251	-0.966239712417071	0	1	0	-0.467323802940065	-0.692293755685789	-0.176283341124325	0.213951204070089	-0.124684235823997	0.229313232429464
82640	San Antonio Bay	746T	TX	TX	28.425	-96.758333	1993	6	16	0.337073334668549	-0.966239712417071	0	1	1	-0.467323802940065	-0.692293755685789	-0.176283341124325	0.213951204070089	-0.124684235823997	0.229313232429464
82739	San Antonio Bay	748T	TX	TX	28.408333	-96.808333	2003	6	3	0.566146900629751	-0.966239712417071	0	1	2	-0.467323802940065	-0.692293755685789	-0.176283341124325	0.213951204070089	-0.124684235823997	0.229313232429464
82822	San Antonio Bay	751T	TX	TX	28.408333	-96.725	1992	9	24	0.209460617052314	-0.307199088331717	0	1	1	-0.467323802940065	-0.692293755685789	-0.176283341124325	0.213951204070089	-0.124684235823997	0.229313232429464
82942	San Antonio Bay	754T	TX	TX	28.391667	-96.808333	1995	6	26	0.511776555077963	-0.966239712417071	0	2	1	-0.467323802940065	-0.692293755685789	-0.176283341124325	0.213951204070089	-0.124684235823997	0.229313232429464
82997	San Antonio Bay	755T	TX	TX	28.391667	-96.791667	1993	7	7	0.397376233868374	-0.966239712417071	0	1	0	-0.467323802940065	-0.692293755685789	-0.176283341124325	0.213951204070089	-0.124684235823997	0.229313232429464
83055	San Antonio Bay	756T	TX	TX	28.391667	-96.775	1991	6	17	0.455562799691148	-0.68240636480545	0	1	1	-0.467323802940065	-0.692293755685789	-0.176283341124325	0.213951204070089	-0.124684235823997	0.229313232429464
83109	San Antonio Bay	757T	TX	TX	28.391667	-96.758333	1992	1	13	-0.874845577290139	-0.966239712417071	0	0	2	-0.467323802940065	-0.692293755685789	-0.176283341124325	0.213951204070089	-0.124684235823997	0.229313232429464
83205	San Antonio Bay	758T	TX	TX	28.391667	-96.741667	2004	5	19	0.337073334668549	-0.966239712417071	0	1	0	-0.467323802940065	-0.692293755685789	-0.176283341124325	0.213951204070089	-0.124684235823997	0.229313232429464
83224	San Antonio Bay	759T	TX	TX	28.391667	-96.725	1991	4	29	-0.245596008703083	-0.232541152386878	0	1	2	-0.467323802940065	-0.692293755685789	-0.176283341124325	0.213951204070089	-0.124684235823997	0.229313232429464
83230	San Antonio Bay	759T	TX	TX	28.391667	-96.725	1994	7	5	0.455562799691148	-0.307199088331717	0	2	1	-0.467323802940065	-0.692293755685789	-0.176283341124325	0.213951204070089	-0.124684235823997	0.229313232429464
83316	San Antonio Bay	761T	TX	TX	28.375	-96.808333	1993	11	4	-0.530548992520816	0.280446445463073	0	1	0	-0.467323802940065	-0.692293755685789	-0.176283341124325	0.213951204070089	-0.124684235823997	0.229313232429464
83407	San Antonio Bay	763T	TX	TX	28.375	-96.775	1992	8	27	0.511776555077963	-0.398573017193829	0	2	0	-0.467323802940065	-0.692293755685789	-0.176283341124325	0.213951204070089	-0.124684235823997	0.229313232429464
83440	San Antonio Bay	764T	TX	TX	28.375	-96.758333	1993	1	18	-0.751963667378903	0.142666124086855	0	0	1	-0.467323802940065	-0.692293755685789	-0.176283341124325	0.213951204070089	-0.124684235823997	0.229313232429464
83589	San Antonio Bay	767T	TX	TX	28.375	-96.708333	1993	9	7	0.397376233868374	-0.966239712417071	0	0	0	-0.467323802940065	-0.692293755685789	-0.176283341124325	0.213951204070089	-0.124684235823997	0.229313232429464
83658	San Antonio Bay	769T	TX	TX	28.358333	-96.775	1992	3	19	-0.0796429245666891	-0.966239712417071	0	0	0	-0.467323802940065	-0.692293755685789	-0.176283341124325	0.213951204070089	-0.124684235823997	0.229313232429464
83726	San Antonio Bay	770T	TX	TX	28.358333	-96.758333	1997	11	3	-0.160544187734251	-0.516374499998499	0	1	1	-0.467323802940065	-0.692293755685789	-0.176283341124325	0.213951204070089	-0.124684235823997	0.229313232429464
83740	San Antonio Bay	770T	TX	TX	28.358333	-96.758333	2002	7	24	0.566146900629751	-0.966239712417071	0	1	0	-0.467323802940065	-0.692293755685789	-0.176283341124325	0.213951204070089	-0.124684235823997	0.229313232429464
83784	San Antonio Bay	771T	TX	TX	28.358333	-96.741667	2001	7	4	0.397376233868374	-0.0665092875799266	0	2	2	-0.467323802940065	-0.692293755685789	-0.176283341124325	0.213951204070089	-0.124684235823997	0.229313232429464
83854	San Antonio Bay	773T	TX	TX	28.358333	-96.708333	1997	4	17	-0.245596008703083	-0.966239712417071	0	1	1	-0.467323802940065	-0.692293755685789	-0.176283341124325	0.213951204070089	-0.124684235823997	0.229313232429464
83931	San Antonio Bay	775T	TX	TX	28.341667	-96.775	1993	12	16	-0.751963667378903	0.0512921952247434	0	2	1	-0.467323802940065	-0.692293755685789	-0.176283341124325	0.213951204070089	-0.124684235823997	0.229313232429464
83942	San Antonio Bay	775T	TX	TX	28.341667	-96.775	1998	11	16	-0.245596008703083	-0.966239712417071	0	0	1	-0.467323802940065	-0.692293755685789	-0.176283341124325	0.213951204070089	-0.124684235823997	0.229313232429464
84063	San Antonio Bay	777T	TX	TX	28.341667	-96.741667	2005	4	19	-0.00250590132634754	-0.398573017193829	0	2	1	-0.467323802940065	-0.692293755685789	-0.176283341124325	0.213951204070089	-0.124684235823997	0.229313232429464
84109	San Antonio Bay	778T	TX	TX	28.341667	-96.725	1999	3	16	-0.637563346169314	-0.966239712417071	0	0	2	-0.467323802940065	-0.692293755685789	-0.176283341124325	0.213951204070089	-0.124684235823997	0.229313232429464
84131	San Antonio Bay	779T	TX	TX	28.341667	-96.708333	1991	5	9	-0.0796429245666891	0.0156623447342421	0	1	2	-0.467323802940065	-0.692293755685789	-0.176283341124325	0.213951204070089	-0.124684235823997	0.229313232429464
84268	San Antonio Bay	781T	TX	TX	28.325	-96.758333	1999	5	24	0.397376233868374	0.0840684804179189	0	1	0	-0.467323802940065	-0.692293755685789	-0.176283341124325	0.213951204070089	-0.124684235823997	0.229313232429464
84413	San Antonio Bay	784T	TX	TX	28.325	-96.708333	1992	2	10	-0.751963667378903	-0.966239712417071	0	0	2	-0.467323802940065	-0.692293755685789	-0.176283341124325	0.213951204070089	-0.124684235823997	0.229313232429464
84415	San Antonio Bay	784T	TX	TX	28.325	-96.708333	1992	12	1	-1.00756815095588	0.0512921952247434	0	1	1	-0.467323802940065	-0.692293755685789	-0.176283341124325	0.213951204070089	-0.124684235823997	0.229313232429464
84416	San Antonio Bay	784T	TX	TX	28.325	-96.708333	1993	2	1	-1.00756815095588	0.0156623447342421	0	1	2	-0.467323802940065	-0.692293755685789	-0.176283341124325	0.213951204070089	-0.124684235823997	0.229313232429464
84492	San Antonio Bay	786T	TX	TX	28.308333	-96.791667	2005	7	25	0.511776555077963	-0.966239712417071	0	0	1	-0.467323802940065	-0.692293755685789	-0.176283341124325	0.213951204070089	-0.124684235823997	0.229313232429464
84562	San Antonio Bay	788T	TX	TX	28.308333	-96.758333	1993	1	6	-1.00756815095588	0.114414580656121	0	2	1	-0.467323802940065	-0.692293755685789	-0.176283341124325	0.213951204070089	-0.124684235823997	0.229313232429464
84847	San Antonio Bay	794T	TX	TX	28.308333	-96.658333	1995	4	18	0.141771750291398	0.383355924838646	0	2	1	-0.467323802940065	-0.692293755685789	-0.176283341124325	0.213951204070089	-0.124684235823997	0.229313232429464
84851	San Antonio Bay	794T	TX	TX	28.308333	-96.658333	1998	7	1	0.511776555077963	0.142666124086855	0	2	2	-0.467323802940065	-0.692293755685789	-0.176283341124325	0.213951204070089	-0.124684235823997	0.229313232429464
84856	San Antonio Bay	794T	TX	TX	28.308333	-96.658333	2002	4	9	0.0712016543505826	0.439926411085178	0	1	1	-0.467323802940065	-0.692293755685789	-0.176283341124325	0.213951204070089	-0.124684235823997	0.229313232429464
84907	San Antonio Bay	796T	TX	TX	28.291667	-96.791667	1995	10	5	0.274494323957138	0.398247928267743	0	1	0	-0.467323802940065	-0.692293755685789	-0.176283341124325	0.213951204070089	-0.124684235823997	0.229313232429464
84912	San Antonio Bay	796T	TX	TX	28.291667	-96.791667	1998	4	21	-0.0796429245666891	-0.232541152386878	0	2	0	-0.467323802940065	-0.692293755685789	-0.176283341124325	0.213951204070089	-0.124684235823997	0.229313232429464
84946	San Antonio Bay	797T	TX	TX	28.291667	-96.775	1992	12	16	-0.751963667378903	0.114414580656121	0	1	1	-0.467323802940065	-0.692293755685789	-0.176283341124325	0.213951204070089	-0.124684235823997	0.229313232429464
84956	San Antonio Bay	797T	TX	TX	28.291667	-96.775	1995	7	18	0.511776555077963	-0.114739669582208	0	2	0	-0.467323802940065	-0.692293755685789	-0.176283341124325	0.213951204070089	-0.124684235823997	0.229313232429464
84972	San Antonio Bay	797T	TX	TX	28.291667	-96.775	2003	8	20	0.511776555077963	-0.398573017193829	0	2	2	-0.467323802940065	-0.692293755685789	-0.176283341124325	0.213951204070089	-0.124684235823997	0.229313232429464
85074	San Antonio Bay	799T	TX	TX	28.291667	-96.741667	1999	9	16	0.397376233868374	0.280446445463073	0	1	2	-0.467323802940065	-0.692293755685789	-0.176283341124325	0.213951204070089	-0.124684235823997	0.229313232429464
85131	San Antonio Bay	800T	TX	TX	28.291667	-96.725	2001	4	23	0.141771750291398	0.0840684804179189	0	3	0	-0.467323802940065	-0.692293755685789	-0.176283341124325	0.213951204070089	-0.124684235823997	0.229313232429464
85201	San Antonio Bay	802T	TX	TX	28.291667	-96.691667	1999	5	3	0.141771750291398	0.36790182802954	1	2	2	-0.467323802940065	-0.692293755685789	-0.176283341124325	0.213951204070089	-0.124684235823997	0.229313232429464
85460	San Antonio Bay	809T	TX	TX	28.275	-96.775	1992	2	10	-0.637563346169314	-0.966239712417071	0	0	1	-0.467323802940065	-0.692293755685789	-0.176283341124325	0.213951204070089	-0.124684235823997	0.229313232429464
85463	San Antonio Bay	809T	TX	TX	28.275	-96.775	1993	10	11	0.209460617052314	-0.114739669582208	0	1	0	-0.467323802940065	-0.692293755685789	-0.176283341124325	0.213951204070089	-0.124684235823997	0.229313232429464
85480	San Antonio Bay	809T	TX	TX	28.275	-96.775	2001	12	18	-0.530548992520816	-0.516374499998499	0	2	1	-0.467323802940065	-0.692293755685789	-0.176283341124325	0.213951204070089	-0.124684235823997	0.229313232429464
85534	San Antonio Bay	810T	TX	TX	28.275	-96.758333	2000	11	6	-0.0796429245666891	0.465527557152814	0	1	1	-0.467323802940065	-0.692293755685789	-0.176283341124325	0.213951204070089	-0.124684235823997	0.229313232429464
85578	San Antonio Bay	811T	TX	TX	28.275	-96.741667	1999	8	17	0.566146900629751	0.0512921952247434	0	0	0	-0.467323802940065	-0.692293755685789	-0.176283341124325	0.213951204070089	-0.124684235823997	0.229313232429464
85602	San Antonio Bay	812T	TX	TX	28.275	-96.725	1995	5	31	0.337073334668549	0.299495692345863	0	1	0	-0.467323802940065	-0.692293755685789	-0.176283341124325	0.213951204070089	-0.124684235823997	0.229313232429464
85614	San Antonio Bay	812T	TX	TX	28.275	-96.725	2003	1	21	-0.874845577290139	-0.966239712417071	0	1	1	-0.467323802940065	-0.692293755685789	-0.176283341124325	0.213951204070089	-0.124684235823997	0.229313232429464
85690	San Antonio Bay	814T	TX	TX	28.275	-96.691667	1997	6	23	0.455562799691148	-0.232541152386878	0	1	1	-0.467323802940065	-0.692293755685789	-0.176283341124325	0.213951204070089	-0.124684235823997	0.229313232429464
85692	San Antonio Bay	814T	TX	TX	28.275	-96.691667	1998	5	6	0.337073334668549	0.169093678029413	0	2	1	-0.467323802940065	-0.692293755685789	-0.176283341124325	0.213951204070089	-0.124684235823997	0.229313232429464
85693	San Antonio Bay	814T	TX	TX	28.275	-96.691667	1998	8	19	0.455562799691148	0.398247928267743	0	0	1	-0.467323802940065	-0.692293755685789	-0.176283341124325	0.213951204070089	-0.124684235823997	0.229313232429464
85799	San Antonio Bay	817T	TX	TX	28.275	-96.641667	2004	7	26	0.511776555077963	-0.966239712417071	0	2	1	-0.467323802940065	-0.692293755685789	-0.176283341124325	0.213951204070089	-0.124684235823997	0.229313232429464
85869	San Antonio Bay	819T	TX	TX	28.258333	-96.775	1998	7	1	0.511776555077963	0.217324060031694	0	2	1	-0.467323802940065	-0.692293755685789	-0.176283341124325	0.213951204070089	-0.124684235823997	0.229313232429464
85955	San Antonio Bay	821T	TX	TX	28.258333	-96.741667	2001	8	8	0.511776555077963	0.335125542836365	0	2	1	-0.467323802940065	-0.692293755685789	-0.176283341124325	0.213951204070089	-0.124684235823997	0.229313232429464
86013	San Antonio Bay	823T	TX	TX	28.258333	-96.708333	2001	6	12	0.455562799691148	0.217324060031694	0	0	1	-0.467323802940065	-0.692293755685789	-0.176283341124325	0.213951204070089	-0.124684235823997	0.229313232429464
86039	San Antonio Bay	824T	TX	TX	28.258333	-96.691667	1995	5	4	0.141771750291398	0.351841535753637	0	1	1	-0.467323802940065	-0.692293755685789	-0.176283341124325	0.213951204070089	-0.124684235823997	0.229313232429464
86044	San Antonio Bay	824T	TX	TX	28.258333	-96.691667	2001	4	10	0.209460617052314	0.398247928267743	0	1	0	-0.467323802940065	-0.692293755685789	-0.176283341124325	0.213951204070089	-0.124684235823997	0.229313232429464
86067	San Antonio Bay	825T	TX	TX	28.258333	-96.675	1991	2	13	-0.335247408143665	0.239463774135131	0	1	1	-0.467323802940065	-0.692293755685789	-0.176283341124325	0.213951204070089	-0.124684235823997	0.229313232429464
86165	San Antonio Bay	829T	TX	TX	28.241667	-96.758333	1991	4	4	-0.00250590132634754	0.280446445463073	0	3	2	-0.467323802940065	-0.692293755685789	-0.176283341124325	0.213951204070089	-0.124684235823997	0.229313232429464
86184	San Antonio Bay	829T	TX	TX	28.241667	-96.758333	2004	5	3	0.141771750291398	0.0156623447342421	0	2	1	-0.467323802940065	-0.692293755685789	-0.176283341124325	0.213951204070089	-0.124684235823997	0.229313232429464
86280	San Antonio Bay	832T	TX	TX	28.241667	-96.708333	2003	10	6	0.274494323957138	0.299495692345863	0	1	0	-0.467323802940065	-0.692293755685789	-0.176283341124325	0.213951204070089	-0.124684235823997	0.229313232429464
86334	San Antonio Bay	834T	TX	TX	28.241667	-96.675	1998	4	20	-0.245596008703083	0.280446445463073	0	1	2	-0.467323802940065	-0.692293755685789	-0.176283341124325	0.213951204070089	-0.124684235823997	0.229313232429464
86533	San Antonio Bay	841T	TX	TX	28.225	-96.691667	1997	8	4	0.511776555077963	-0.307199088331717	0	1	2	-0.467323802940065	-0.692293755685789	-0.176283341124325	0.213951204070089	-0.124684235823997	0.229313232429464
86544	San Antonio Bay	841T	TX	TX	28.225	-96.691667	2003	3	10	-0.335247408143665	-0.023365740720096	0	0	1	-0.467323802940065	-0.692293755685789	-0.176283341124325	0.213951204070089	-0.124684235823997	0.229313232429464
86545	San Antonio Bay	841T	TX	TX	28.225	-96.691667	2003	5	6	0.337073334668549	-0.114739669582208	0	2	1	-0.467323802940065	-0.692293755685789	-0.176283341124325	0.213951204070089	-0.124684235823997	0.229313232429464
86548	San Antonio Bay	841T	TX	TX	28.225	-96.691667	2005	3	1	-0.335247408143665	0.217324060031694	0	0	0	-0.467323802940065	-0.692293755685789	-0.176283341124325	0.213951204070089	-0.124684235823997	0.229313232429464
86591	San Antonio Bay	844T	TX	TX	28.208333	-96.791667	1992	4	10	-0.00250590132634754	-0.966239712417071	0	1	1	-0.467323802940065	-0.692293755685789	-0.176283341124325	0.213951204070089	-0.124684235823997	0.229313232429464
86633	San Antonio Bay	845T	TX	TX	28.208333	-96.775	2000	7	5	0.455562799691148	0.501157407643316	0	1	0	-0.467323802940065	-0.692293755685789	-0.176283341124325	0.213951204070089	-0.124684235823997	0.229313232429464
86667	San Antonio Bay	846T	TX	TX	28.208333	-96.758333	2004	4	7	0.0712016543505826	0.193918549053121	0	1	1	-0.467323802940065	-0.692293755685789	-0.176283341124325	0.213951204070089	-0.124684235823997	0.229313232429464
86696	San Antonio Bay	847T	TX	TX	28.208333	-96.741667	2000	8	7	0.566146900629751	0.523297121746753	0	2	1	-0.467323802940065	-0.692293755685789	-0.176283341124325	0.213951204070089	-0.124684235823997	0.229313232429464
86796	San Antonio Bay	850T	TX	TX	28.191667	-96.825	1995	6	7	0.511776555077963	0.239463774135131	0	1	0	-0.467323802940065	-0.692293755685789	-0.176283341124325	0.213951204070089	-0.124684235823997	0.229313232429464
86843	San Antonio Bay	851T	TX	TX	28.191667	-96.808333	2000	5	3	0.209460617052314	0.36790182802954	0	1	1	-0.467323802940065	-0.692293755685789	-0.176283341124325	0.213951204070089	-0.124684235823997	0.229313232429464
86864	San Antonio Bay	852T	TX	TX	28.191667	-96.791667	1999	2	3	-0.335247408143665	-0.232541152386878	0	0	0	-0.467323802940065	-0.692293755685789	-0.176283341124325	0.213951204070089	-0.124684235823997	0.229313232429464
86958	San Antonio Bay	857T	TX	TX	28.425	-96.425	1999	1	20	-0.335247408143665	0.299495692345863	0	1	1	-0.467323802940065	-0.692293755685789	-0.176283341124325	0.213951204070089	-0.124684235823997	0.229313232429464
86986	San Antonio Bay	858T	TX	TX	28.408333	-96.475	2002	6	24	0.511776555077963	0.398247928267743	1	0	0	-0.467323802940065	-0.692293755685789	-0.176283341124325	0.213951204070089	-0.124684235823997	0.229313232429464
87036	San Antonio Bay	860T	TX	TX	28.408333	-96.441667	1996	1	17	-0.335247408143665	0.501157407643316	0	0	0	-0.467323802940065	-0.692293755685789	-0.176283341124325	0.213951204070089	-0.124684235823997	0.229313232429464
87045	San Antonio Bay	860T	TX	TX	28.408333	-96.441667	2001	10	29	-0.0796429245666891	0.426499471698476	2	3	0	-0.467323802940065	-0.692293755685789	-0.176283341124325	0.213951204070089	-0.124684235823997	0.229313232429464
87046	San Antonio Bay	860T	TX	TX	28.408333	-96.441667	2002	1	16	-0.530548992520816	0.489621857129854	0	0	1	-0.467323802940065	-0.692293755685789	-0.176283341124325	0.213951204070089	-0.124684235823997	0.229313232429464
87108	San Antonio Bay	862T	TX	TX	28.391667	-96.491667	2004	4	26	0.0712016543505826	0.36790182802954	0	1	1	-0.467323802940065	-0.692293755685789	-0.176283341124325	0.213951204070089	-0.124684235823997	0.229313232429464
87119	San Antonio Bay	863T	TX	TX	28.391667	-96.475	1991	11	18	-0.245596008703083	0.452927025641035	0	2	0	-0.467323802940065	-0.692293755685789	-0.176283341124325	0.213951204070089	-0.124684235823997	0.229313232429464
87163	San Antonio Bay	864T	TX	TX	28.391667	-96.458333	1996	10	16	0.141771750291398	0.36790182802954	1	0	0	-0.467323802940065	-0.692293755685789	-0.176283341124325	0.213951204070089	-0.124684235823997	0.229313232429464
87206	San Antonio Bay	866T	TX	TX	28.375	-96.525	2001	10	29	-0.0796429245666891	0.452927025641035	1	0	1	-0.467323802940065	-0.692293755685789	-0.176283341124325	0.213951204070089	-0.124684235823997	0.229313232429464
87283	San Antonio Bay	869T	TX	TX	28.375	-96.475	1996	5	3	0.0712016543505826	0.489621857129854	0	1	0	-0.467323802940065	-0.692293755685789	-0.176283341124325	0.213951204070089	-0.124684235823997	0.229313232429464
87368	San Antonio Bay	872T	TX	TX	28.358333	-96.558333	1993	10	15	0.209460617052314	0.299495692345863	1	2	1	-0.467323802940065	-0.692293755685789	-0.176283341124325	0.213951204070089	-0.124684235823997	0.229313232429464
87487	San Antonio Bay	875T	TX	TX	28.358333	-96.508333	1991	6	27	0.397376233868374	0.299495692345863	4	1	0	-0.467323802940065	-0.692293755685789	-0.176283341124325	0.213951204070089	-0.124684235823997	0.229313232429464
87489	San Antonio Bay	875T	TX	TX	28.358333	-96.508333	1992	9	8	0.455562799691148	0.36790182802954	2	0	2	-0.467323802940065	-0.692293755685789	-0.176283341124325	0.213951204070089	-0.124684235823997	0.229313232429464
87536	San Antonio Bay	876T	TX	TX	28.358333	-96.491667	1996	11	8	-0.160544187734251	0.412617296063622	1	2	3	-0.467323802940065	-0.692293755685789	-0.176283341124325	0.213951204070089	-0.124684235823997	0.229313232429464
87567	San Antonio Bay	877T	TX	TX	28.358333	-96.475	1995	2	23	-0.335247408143665	0.465527557152814	0	0	1	-0.467323802940065	-0.692293755685789	-0.176283341124325	0.213951204070089	-0.124684235823997	0.229313232429464
87570	San Antonio Bay	877T	TX	TX	28.358333	-96.475	2000	3	22	-0.00250590132634754	0.465527557152814	0	0	1	-0.467323802940065	-0.692293755685789	-0.176283341124325	0.213951204070089	-0.124684235823997	0.229313232429464
87609	San Antonio Bay	879T	TX	TX	28.358333	-96.441667	1991	3	26	-0.0796429245666891	0.465527557152814	0	1	1	-0.467323802940065	-0.692293755685789	-0.176283341124325	0.213951204070089	-0.124684235823997	0.229313232429464
87611	San Antonio Bay	879T	TX	TX	28.358333	-96.441667	1993	11	22	-0.335247408143665	0.412617296063622	1	1	1	-0.467323802940065	-0.692293755685789	-0.176283341124325	0.213951204070089	-0.124684235823997	0.229313232429464
87689	San Antonio Bay	881T	TX	TX	28.341667	-96.575	1995	5	25	0.337073334668549	0.398247928267743	0	1	0	-0.467323802940065	-0.692293755685789	-0.176283341124325	0.213951204070089	-0.124684235823997	0.229313232429464
87794	San Antonio Bay	884T	TX	TX	28.341667	-96.525	1998	10	20	0.274494323957138	0.335125542836365	0	1	0	-0.467323802940065	-0.692293755685789	-0.176283341124325	0.213951204070089	-0.124684235823997	0.229313232429464
87818	San Antonio Bay	885T	TX	TX	28.341667	-96.508333	1992	5	28	0.274494323957138	-0.966239712417071	0	1	2	-0.467323802940065	-0.692293755685789	-0.176283341124325	0.213951204070089	-0.124684235823997	0.229313232429464
87822	San Antonio Bay	885T	TX	TX	28.341667	-96.508333	1999	1	20	-0.335247408143665	0.36790182802954	0	1	0	-0.467323802940065	-0.692293755685789	-0.176283341124325	0.213951204070089	-0.124684235823997	0.229313232429464
88100	San Antonio Bay	894T	TX	TX	28.325	-96.541667	1993	6	22	0.397376233868374	0.193918549053121	1	1	0	-0.467323802940065	-0.692293755685789	-0.176283341124325	0.213951204070089	-0.124684235823997	0.229313232429464
88146	San Antonio Bay	895T	TX	TX	28.325	-96.525	2003	4	16	-0.00250590132634754	0.260467606891525	0	0	1	-0.467323802940065	-0.692293755685789	-0.176283341124325	0.213951204070089	-0.124684235823997	0.229313232429464
88225	San Antonio Bay	899T	TX	TX	28.308333	-96.575	1995	6	28	0.511776555077963	0.36790182802954	2	0	1	-0.467323802940065	-0.692293755685789	-0.176283341124325	0.213951204070089	-0.124684235823997	0.229313232429464
88530	San Antonio Bay	907T	TX	TX	28.175	-96.841667	2004	8	16	0.274494323957138	-0.398573017193829	1	1	3	-0.467323802940065	-0.692293755685789	-0.176283341124325	0.213951204070089	-0.124684235823997	0.229313232429464
88574	Aransas Bay	909T	TX	TX	28.158333	-97.091667	1999	12	28	-0.656690662780514	0.138647382721874	0	0	0	-0.0192009433061215	-0.598055663602975	0.0103793510312388	0.606307224128655	0.305168945521144	0.141327719038845
88598	Aransas Bay	910T	TX	TX	28.158333	-97.075	1994	7	20	0.524957898400807	0.173663198252896	0	2	0	-0.0192009433061215	-0.598055663602975	0.0103793510312388	0.606307224128655	0.305168945521144	0.141327719038845
88645	Aransas Bay	911T	TX	TX	28.158333	-97.058333	1997	7	10	0.524957898400807	-0.222329334136724	0	1	1	-0.0192009433061215	-0.598055663602975	0.0103793510312388	0.606307224128655	0.305168945521144	0.141327719038845
88707	Aransas Bay	913T	TX	TX	28.158333	-97.025	1991	6	13	0.417988940260673	-0.11461671463586	0	1	0	-0.0192009433061215	-0.598055663602975	0.0103793510312388	0.606307224128655	0.305168945521144	0.141327719038845
88717	Aransas Bay	913T	TX	TX	28.158333	-97.025	2001	8	13	0.524957898400807	0.355186913998343	0	0	0	-0.0192009433061215	-0.598055663602975	0.0103793510312388	0.606307224128655	0.305168945521144	0.141327719038845
88769	San Antonio Bay	915T	TX	TX	28.158333	-96.875	1998	3	28	-0.00250590132634754	0.36790182802954	0	2	1	-0.467323802940065	-0.692293755685789	-0.176283341124325	0.213951204070089	-0.124684235823997	0.229313232429464
88868	San Antonio Bay	917T	TX	TX	28.158333	-96.841667	1997	8	6	0.511776555077963	0.142666124086855	0	1	2	-0.467323802940065	-0.692293755685789	-0.176283341124325	0.213951204070089	-0.124684235823997	0.229313232429464
88875	San Antonio Bay	917T	TX	TX	28.158333	-96.841667	2001	7	20	0.511776555077963	0.426499471698476	1	2	2	-0.467323802940065	-0.692293755685789	-0.176283341124325	0.213951204070089	-0.124684235823997	0.229313232429464
88877	San Antonio Bay	917T	TX	TX	28.158333	-96.841667	2002	9	12	0.397376233868374	0.114414580656121	0	2	1	-0.467323802940065	-0.692293755685789	-0.176283341124325	0.213951204070089	-0.124684235823997	0.229313232429464
88880	San Antonio Bay	917T	TX	TX	28.158333	-96.841667	2004	10	11	0.209460617052314	0.193918549053121	0	2	1	-0.467323802940065	-0.692293755685789	-0.176283341124325	0.213951204070089	-0.124684235823997	0.229313232429464
88923	Aransas Bay	919T	TX	TX	28.141667	-97.141667	1994	5	3	0.113002428213277	0.207122230821269	0	1	2	-0.0192009433061215	-0.598055663602975	0.0103793510312388	0.606307224128655	0.305168945521144	0.141327719038845
88935	Aransas Bay	919T	TX	TX	28.141667	-97.141667	2000	11	20	-0.656690662780514	0.455696566626957	0	3	2	-0.0192009433061215	-0.598055663602975	0.0103793510312388	0.606307224128655	0.305168945521144	0.141327719038845
89000	Aransas Bay	921T	TX	TX	28.141667	-97.108333	1998	10	26	0.0440828626521596	-1.10950801117183	0	1	2	-0.0192009433061215	-0.598055663602975	0.0103793510312388	0.606307224128655	0.305168945521144	0.141327719038845
89001	Aransas Bay	921T	TX	TX	28.141667	-97.108333	1998	11	9	-0.0280433947115217	-1.3260475424483	0	1	1	-0.0192009433061215	-0.598055663602975	0.0103793510312388	0.606307224128655	0.305168945521144	0.141327719038845
89103	Aransas Bay	924T	TX	TX	28.141667	-97.058333	1992	2	19	-0.183216285159001	-1.10950801117183	0	3	1	-0.0192009433061215	-0.598055663602975	0.0103793510312388	0.606307224128655	0.305168945521144	0.141327719038845
89199	Aransas Bay	927T	TX	TX	28.141667	-96.958333	1992	1	22	-0.895691261861736	-0.941546901891915	0	1	1	-0.0192009433061215	-0.598055663602975	0.0103793510312388	0.606307224128655	0.305168945521144	0.141327719038845
89212	Aransas Bay	927T	TX	TX	28.141667	-96.958333	2000	6	21	0.524957898400807	0.381600301106706	0	1	1	-0.0192009433061215	-0.598055663602975	0.0103793510312388	0.606307224128655	0.305168945521144	0.141327719038845
89240	San Antonio Bay	928T	TX	TX	28.141667	-96.875	2002	1	17	-0.430024459195344	-0.114739669582208	0	1	1	-0.467323802940065	-0.692293755685789	-0.176283341124325	0.213951204070089	-0.124684235823997	0.229313232429464
89352	San Antonio Bay	930T	TX	TX	28.141667	-96.841667	2002	7	9	0.455562799691148	0.317698020699164	0	2	1	-0.467323802940065	-0.692293755685789	-0.176283341124325	0.213951204070089	-0.124684235823997	0.229313232429464
89370	San Antonio Bay	931T	TX	TX	28.141667	-96.825	1995	12	4	-0.0796429245666891	0.280446445463073	0	1	1	-0.467323802940065	-0.692293755685789	-0.176283341124325	0.213951204070089	-0.124684235823997	0.229313232429464
89371	San Antonio Bay	931T	TX	TX	28.141667	-96.825	1996	7	3	0.511776555077963	0.489621857129854	1	1	0	-0.467323802940065	-0.692293755685789	-0.176283341124325	0.213951204070089	-0.124684235823997	0.229313232429464
89410	Aransas Bay	932T	TX	TX	28.125	-97.158333	1998	6	22	0.524957898400807	-0.11461671463586	0	2	0	-0.0192009433061215	-0.598055663602975	0.0103793510312388	0.606307224128655	0.305168945521144	0.141327719038845
89411	Aransas Bay	932T	TX	TX	28.125	-97.158333	1999	1	11	-0.895691261861736	-0.804312683182036	0	1	3	-0.0192009433061215	-0.598055663602975	0.0103793510312388	0.606307224128655	0.305168945521144	0.141327719038845
89441	Aransas Bay	933T	TX	TX	28.125	-97.141667	1997	7	21	0.524957898400807	-0.348071661013366	0	1	1	-0.0192009433061215	-0.598055663602975	0.0103793510312388	0.606307224128655	0.305168945521144	0.141327719038845
89468	Aransas Bay	934T	TX	TX	28.125	-97.125	1993	2	8	-0.656690662780514	-0.222329334136724	0	0	2	-0.0192009433061215	-0.598055663602975	0.0103793510312388	0.606307224128655	0.305168945521144	0.141327719038845
89543	Aransas Bay	936T	TX	TX	28.125	-97.091667	1993	1	5	-0.656690662780514	-0.348071661013366	0	2	0	-0.0192009433061215	-0.598055663602975	0.0103793510312388	0.606307224128655	0.305168945521144	0.141327719038845
89557	Aransas Bay	936T	TX	TX	28.125	-97.091667	2003	11	20	-0.103689369668185	-0.419812042625653	0	2	2	-0.0192009433061215	-0.598055663602975	0.0103793510312388	0.606307224128655	0.305168945521144	0.141327719038845
89591	Aransas Bay	937T	TX	TX	28.125	-97.075	1999	12	16	-0.771590251684578	0.173663198252896	0	1	2	-0.0192009433061215	-0.598055663602975	0.0103793510312388	0.606307224128655	0.305168945521144	0.141327719038845
89598	Aransas Bay	937T	TX	TX	28.125	-97.075	2003	10	27	-0.103689369668185	-0.499117355192242	0	2	2	-0.0192009433061215	-0.598055663602975	0.0103793510312388	0.606307224128655	0.305168945521144	0.141327719038845
89626	Aransas Bay	938T	TX	TX	28.125	-97.058333	2005	6	15	0.524957898400807	-0.419812042625653	0	1	1	-0.0192009433061215	-0.598055663602975	0.0103793510312388	0.606307224128655	0.305168945521144	0.141327719038845
89646	Aransas Bay	939T	TX	TX	28.125	-97.041667	1994	11	7	0.113002428213277	-0.066038292639305	0	2	1	-0.0192009433061215	-0.598055663602975	0.0103793510312388	0.606307224128655	0.305168945521144	0.141327719038845
89651	Aransas Bay	939T	TX	TX	28.125	-97.041667	1999	4	26	0.47239574837104	-0.11461671463586	0	0	1	-0.0192009433061215	-0.598055663602975	0.0103793510312388	0.606307224128655	0.305168945521144	0.141327719038845
89660	Aransas Bay	939T	TX	TX	28.125	-97.041667	2005	12	22	-0.895691261861736	0.0633141336954182	0	0	1	-0.0192009433061215	-0.598055663602975	0.0103793510312388	0.606307224128655	0.305168945521144	0.141327719038845
89688	Aransas Bay	940T	TX	TX	28.125	-97.025	2003	1	9	-0.449658926889541	-0.688282804534181	0	0	2	-0.0192009433061215	-0.598055663602975	0.0103793510312388	0.606307224128655	0.305168945521144	0.141327719038845
89757	Aransas Bay	942T	TX	TX	28.125	-96.991667	1999	11	18	0.113002428213277	0.299405525129538	0	0	1	-0.0192009433061215	-0.598055663602975	0.0103793510312388	0.606307224128655	0.305168945521144	0.141327719038845
89980	San Antonio Bay	948T	TX	TX	28.125	-96.825	2002	1	17	-0.430024459195344	-0.114739669582208	0	2	1	-0.467323802940065	-0.692293755685789	-0.176283341124325	0.213951204070089	-0.124684235823997	0.229313232429464
89999	Aransas Bay	949T	TX	TX	28.108333	-97.191667	1992	7	3	0.47239574837104	-0.941546901891915	0	2	0	-0.0192009433061215	-0.598055663602975	0.0103793510312388	0.606307224128655	0.305168945521144	0.141327719038845
90132	Aransas Bay	952T	TX	TX	28.108333	-97.141667	2002	12	3	-0.656690662780514	-1.63124287043809	0	2	3	-0.0192009433061215	-0.598055663602975	0.0103793510312388	0.606307224128655	0.305168945521144	0.141327719038845
90167	Aransas Bay	953T	TX	TX	28.108333	-97.125	2002	1	8	-0.895691261861736	-0.688282804534181	0	0	2	-0.0192009433061215	-0.598055663602975	0.0103793510312388	0.606307224128655	0.305168945521144	0.141327719038845
90210	Aransas Bay	954T	TX	TX	28.108333	-97.108333	2002	8	21	0.524957898400807	-0.166547945267919	0	2	1	-0.0192009433061215	-0.598055663602975	0.0103793510312388	0.606307224128655	0.305168945521144	0.141327719038845
90280	Aransas Bay	956T	TX	TX	28.108333	-97.075	2002	11	21	-0.267043993792744	-1.63124287043809	0	1	1	-0.0192009433061215	-0.598055663602975	0.0103793510312388	0.606307224128655	0.305168945521144	0.141327719038845
90318	Aransas Bay	958T	TX	TX	28.108333	-97.025	1992	8	11	0.625020676151645	0.407118144630402	0	0	1	-0.0192009433061215	-0.598055663602975	0.0103793510312388	0.606307224128655	0.305168945521144	0.141327719038845
90356	Aransas Bay	959T	TX	TX	28.108333	-97.008333	1991	6	17	0.47239574837104	-0.066038292639305	0	2	1	-0.0192009433061215	-0.598055663602975	0.0103793510312388	0.606307224128655	0.305168945521144	0.141327719038845
90522	Aransas Bay	963T	TX	TX	28.108333	-96.941667	1994	12	16	-0.267043993792744	-0.11461671463586	0	1	1	-0.0192009433061215	-0.598055663602975	0.0103793510312388	0.606307224128655	0.305168945521144	0.141327719038845
90529	Aransas Bay	963T	TX	TX	28.108333	-96.941667	1996	8	19	0.47239574837104	0.604600853119331	0	1	1	-0.0192009433061215	-0.598055663602975	0.0103793510312388	0.606307224128655	0.305168945521144	0.141327719038845
90539	Aransas Bay	963T	TX	TX	28.108333	-96.941667	2002	5	10	0.417988940260673	0.207122230821269	0	2	2	-0.0192009433061215	-0.598055663602975	0.0103793510312388	0.606307224128655	0.305168945521144	0.141327719038845
90544	Aransas Bay	963T	TX	TX	28.108333	-96.941667	2004	7	21	0.524957898400807	-0.587773151905567	0	0	1	-0.0192009433061215	-0.598055663602975	0.0103793510312388	0.606307224128655	0.305168945521144	0.141327719038845
90569	Aransas Bay	964T	TX	TX	28.108333	-96.925	1995	12	4	-0.103689369668185	0.138647382721874	0	1	1	-0.0192009433061215	-0.598055663602975	0.0103793510312388	0.606307224128655	0.305168945521144	0.141327719038845
90574	Aransas Bay	964T	TX	TX	28.108333	-96.925	1999	3	9	0.0440828626521596	0.101922816640609	0	2	1	-0.0192009433061215	-0.598055663602975	0.0103793510312388	0.606307224128655	0.305168945521144	0.141327719038845
90579	Aransas Bay	964T	TX	TX	28.108333	-96.925	2004	3	1	-0.267043993792744	0.101922816640609	1	1	1	-0.0192009433061215	-0.598055663602975	0.0103793510312388	0.606307224128655	0.305168945521144	0.141327719038845
90634	Aransas Bay	966T	TX	TX	28.091667	-97.208333	2004	2	16	-0.656690662780514	-0.348071661013366	0	0	1	-0.0192009433061215	-0.598055663602975	0.0103793510312388	0.606307224128655	0.305168945521144	0.141327719038845
90694	Aransas Bay	968T	TX	TX	28.091667	-97.175	1991	11	18	-0.183216285159001	-0.419812042625653	0	2	1	-0.0192009433061215	-0.598055663602975	0.0103793510312388	0.606307224128655	0.305168945521144	0.141327719038845
90785	Aransas Bay	970T	TX	TX	28.091667	-97.141667	2004	2	16	-0.656690662780514	-0.222329334136724	0	1	0	-0.0192009433061215	-0.598055663602975	0.0103793510312388	0.606307224128655	0.305168945521144	0.141327719038845
90803	Aransas Bay	971T	TX	TX	28.091667	-97.125	1991	3	18	-0.267043993792744	0.173663198252896	0	3	0	-0.0192009433061215	-0.598055663602975	0.0103793510312388	0.606307224128655	0.305168945521144	0.141327719038845
90813	Aransas Bay	971T	TX	TX	28.091667	-97.125	1995	4	24	-0.183216285159001	0.101922816640609	0	2	1	-0.0192009433061215	-0.598055663602975	0.0103793510312388	0.606307224128655	0.305168945521144	0.141327719038845
90815	Aransas Bay	971T	TX	TX	28.091667	-97.125	1996	9	18	0.524957898400807	0.50132897979773	1	0	2	-0.0192009433061215	-0.598055663602975	0.0103793510312388	0.606307224128655	0.305168945521144	0.141327719038845
90816	Aransas Bay	971T	TX	TX	28.091667	-97.125	1996	10	28	0.242280187553171	0.523148023278257	0	1	1	-0.0192009433061215	-0.598055663602975	0.0103793510312388	0.606307224128655	0.305168945521144	0.141327719038845
90936	Aransas Bay	974T	TX	TX	28.091667	-97.075	2002	2	11	-0.895691261861736	-0.499117355192242	0	2	0	-0.0192009433061215	-0.598055663602975	0.0103793510312388	0.606307224128655	0.305168945521144	0.141327719038845
90954	Aransas Bay	975T	TX	TX	28.091667	-97.058333	1998	2	9	-0.355664395373772	-0.166547945267919	0	0	2	-0.0192009433061215	-0.598055663602975	0.0103793510312388	0.606307224128655	0.305168945521144	0.141327719038845
90962	Aransas Bay	975T	TX	TX	28.091667	-97.058333	2005	4	27	0.178988341179451	-0.688282804534181	0	1	2	-0.0192009433061215	-0.598055663602975	0.0103793510312388	0.606307224128655	0.305168945521144	0.141327719038845
90988	Aransas Bay	976T	TX	TX	28.091667	-97.025	1993	4	9	-0.103689369668185	-0.0204058794685316	0	1	0	-0.0192009433061215	-0.598055663602975	0.0103793510312388	0.606307224128655	0.305168945521144	0.141327719038845
91037	Aransas Bay	977T	TX	TX	28.091667	-97.008333	2005	2	10	-0.771590251684578	-0.222329334136724	0	0	2	-0.0192009433061215	-0.598055663602975	0.0103793510312388	0.606307224128655	0.305168945521144	0.141327719038845
91066	Aransas Bay	978T	TX	TX	28.091667	-96.991667	2001	10	23	0.242280187553171	-0.348071661013366	0	1	0	-0.0192009433061215	-0.598055663602975	0.0103793510312388	0.606307224128655	0.305168945521144	0.141327719038845
91115	Aransas Bay	979T	TX	TX	28.091667	-96.975	2005	8	11	0.524957898400807	0.173663198252896	0	1	1	-0.0192009433061215	-0.598055663602975	0.0103793510312388	0.606307224128655	0.305168945521144	0.141327719038845
91132	Aransas Bay	980T	TX	TX	28.091667	-96.958333	1992	9	1	0.47239574837104	0.207122230821269	0	1	0	-0.0192009433061215	-0.598055663602975	0.0103793510312388	0.606307224128655	0.305168945521144	0.141327719038845
91210	Aransas Bay	982T	TX	TX	28.091667	-96.925	1993	9	28	0.113002428213277	0.269883925920523	1	3	2	-0.0192009433061215	-0.598055663602975	0.0103793510312388	0.606307224128655	0.305168945521144	0.141327719038845
91250	Aransas Bay	983T	TX	TX	28.075	-97.208333	1994	6	17	0.417988940260673	0.0633141336954182	0	1	1	-0.0192009433061215	-0.598055663602975	0.0103793510312388	0.606307224128655	0.305168945521144	0.141327719038845
91291	Aransas Bay	984T	TX	TX	28.075	-97.191667	1996	1	4	-1.17836897270937	0.173663198252896	0	0	1	-0.0192009433061215	-0.598055663602975	0.0103793510312388	0.606307224128655	0.305168945521144	0.141327719038845
91292	Aransas Bay	984T	TX	TX	28.075	-97.191667	1996	11	13	-0.103689369668185	0.523148023278257	0	3	1	-0.0192009433061215	-0.598055663602975	0.0103793510312388	0.606307224128655	0.305168945521144	0.141327719038845
91306	Aransas Bay	984T	TX	TX	28.075	-97.191667	2005	11	21	-0.54972170464038	0.0226175040740191	0	2	3	-0.0192009433061215	-0.598055663602975	0.0103793510312388	0.606307224128655	0.305168945521144	0.141327719038845
91320	Aransas Bay	985T	TX	TX	28.075	-97.175	1994	9	7	0.524957898400807	0.0226175040740191	0	0	1	-0.0192009433061215	-0.598055663602975	0.0103793510312388	0.606307224128655	0.305168945521144	0.141327719038845
91357	Aransas Bay	986T	TX	TX	28.075	-97.158333	1993	10	28	-0.183216285159001	0.0226175040740191	0	3	1	-0.0192009433061215	-0.598055663602975	0.0103793510312388	0.606307224128655	0.305168945521144	0.141327719038845
91401	Aransas Bay	987T	TX	TX	28.075	-97.141667	1998	6	22	0.47239574837104	-0.066038292639305	0	1	0	-0.0192009433061215	-0.598055663602975	0.0103793510312388	0.606307224128655	0.305168945521144	0.141327719038845
91431	Aransas Bay	988T	TX	TX	28.075	-97.125	1992	12	1	-0.771590251684578	-0.419812042625653	0	2	3	-0.0192009433061215	-0.598055663602975	0.0103793510312388	0.606307224128655	0.305168945521144	0.141327719038845
91465	Aransas Bay	989T	TX	TX	28.075	-97.108333	1995	11	6	-0.656690662780514	0.173663198252896	0	2	0	-0.0192009433061215	-0.598055663602975	0.0103793510312388	0.606307224128655	0.305168945521144	0.141327719038845
91470	Aransas Bay	989T	TX	TX	28.075	-97.108333	1997	12	2	-0.267043993792744	-2.15297772970435	0	2	2	-0.0192009433061215	-0.598055663602975	0.0103793510312388	0.606307224128655	0.305168945521144	0.141327719038845
91506	Aransas Bay	990T	TX	TX	28.075	-97.025	1995	9	11	0.524957898400807	0.269883925920523	0	0	2	-0.0192009433061215	-0.598055663602975	0.0103793510312388	0.606307224128655	0.305168945521144	0.141327719038845
91516	Aransas Bay	990T	TX	TX	28.075	-97.025	2005	4	27	0.0440828626521596	-0.282577823915774	1	2	2	-0.0192009433061215	-0.598055663602975	0.0103793510312388	0.606307224128655	0.305168945521144	0.141327719038845
91845	Aransas Bay	999T	TX	TX	28.058333	-97.025	1991	10	22	0.178988341179451	0.0633141336954182	0	3	1	-0.0192009433061215	-0.598055663602975	0.0103793510312388	0.606307224128655	0.305168945521144	0.141327719038845
91897	Aransas Bay	1000T	TX	TX	28.058333	-97.008333	1994	9	26	0.303089351356608	0.207122230821269	0	0	2	-0.0192009433061215	-0.598055663602975	0.0103793510312388	0.606307224128655	0.305168945521144	0.141327719038845
91908	Aransas Bay	1000T	TX	TX	28.058333	-97.008333	2004	7	7	0.575796385180391	-0.688282804534181	1	1	2	-0.0192009433061215	-0.598055663602975	0.0103793510312388	0.606307224128655	0.305168945521144	0.141327719038845
91971	Aransas Bay	1002T	TX	TX	28.058333	-96.975	1991	10	21	0.178988341179451	0.173663198252896	0	3	1	-0.0192009433061215	-0.598055663602975	0.0103793510312388	0.606307224128655	0.305168945521144	0.141327719038845
92016	Aransas Bay	1003T	TX	TX	28.058333	-96.958333	1996	5	29	0.417988940260673	0.455696566626957	0	1	2	-0.0192009433061215	-0.598055663602975	0.0103793510312388	0.606307224128655	0.305168945521144	0.141327719038845
92046	Aransas Bay	1004T	TX	TX	28.058333	-96.941667	1991	9	2	0.417988940260673	0.455696566626957	0	1	0	-0.0192009433061215	-0.598055663602975	0.0103793510312388	0.606307224128655	0.305168945521144	0.141327719038845
92101	Aransas Bay	1005T	TX	TX	28.041667	-97.158333	1998	8	20	0.524957898400807	0.138647382721874	0	2	1	-0.0192009433061215	-0.598055663602975	0.0103793510312388	0.606307224128655	0.305168945521144	0.141327719038845
92113	Aransas Bay	1005T	TX	TX	28.041667	-97.158333	2002	12	3	-0.54972170464038	-1.3260475424483	0	1	2	-0.0192009433061215	-0.598055663602975	0.0103793510312388	0.606307224128655	0.305168945521144	0.141327719038845
92169	Aransas Bay	1007T	TX	TX	28.041667	-97.025	1991	5	9	0.113002428213277	-0.066038292639305	0	2	1	-0.0192009433061215	-0.598055663602975	0.0103793510312388	0.606307224128655	0.305168945521144	0.141327719038845
92175	Aransas Bay	1007T	TX	TX	28.041667	-97.025	1995	3	9	-0.895691261861736	-0.0204058794685316	0	2	2	-0.0192009433061215	-0.598055663602975	0.0103793510312388	0.606307224128655	0.305168945521144	0.141327719038845
92274	Aransas Bay	1009T	TX	TX	28.041667	-96.991667	1997	11	4	-0.0280433947115217	-0.688282804534181	0	3	2	-0.0192009433061215	-0.598055663602975	0.0103793510312388	0.606307224128655	0.305168945521144	0.141327719038845
92361	Aransas Bay	1011T	TX	TX	28.041667	-96.958333	1994	7	14	0.47239574837104	0.355186913998343	0	1	0	-0.0192009433061215	-0.598055663602975	0.0103793510312388	0.606307224128655	0.305168945521144	0.141327719038845
92459	Aransas Bay	1013T	TX	TX	28.025	-97.025	2001	2	1	-0.656690662780514	0.138647382721874	0	2	1	-0.0192009433061215	-0.598055663602975	0.0103793510312388	0.606307224128655	0.305168945521144	0.141327719038845
92602	Aransas Bay	1016T	TX	TX	28.025	-96.975	2004	7	7	0.524957898400807	-0.688282804534181	0	2	1	-0.0192009433061215	-0.598055663602975	0.0103793510312388	0.606307224128655	0.305168945521144	0.141327719038845
92603	Aransas Bay	1016T	TX	TX	28.025	-96.975	2005	6	13	0.47239574837104	0.207122230821269	0	1	1	-0.0192009433061215	-0.598055663602975	0.0103793510312388	0.606307224128655	0.305168945521144	0.141327719038845
92644	Aransas Bay	1017T	TX	TX	28.008333	-97.041667	2004	8	16	0.361603274276248	0.0226175040740191	0	0	0	-0.0192009433061215	-0.598055663602975	0.0103793510312388	0.606307224128655	0.305168945521144	0.141327719038845
92674	Aransas Bay	1018T	TX	TX	28.008333	-97.025	1993	5	19	0.242280187553171	0.0633141336954182	0	1	1	-0.0192009433061215	-0.598055663602975	0.0103793510312388	0.606307224128655	0.305168945521144	0.141327719038845
92719	Aransas Bay	1019T	TX	TX	28.008333	-97.008333	1992	8	18	0.417988940260673	0.381600301106706	0	1	1	-0.0192009433061215	-0.598055663602975	0.0103793510312388	0.606307224128655	0.305168945521144	0.141327719038845
92743	Aransas Bay	1019T	TX	TX	28.008333	-97.008333	2004	11	10	0.0440828626521596	0.138647382721874	2	2	3	-0.0192009433061215	-0.598055663602975	0.0103793510312388	0.606307224128655	0.305168945521144	0.141327719038845
92769	Aransas Bay	1020T	TX	TX	28.008333	-96.991667	1994	5	24	0.303089351356608	0.355186913998343	0	1	1	-0.0192009433061215	-0.598055663602975	0.0103793510312388	0.606307224128655	0.305168945521144	0.141327719038845
92779	Aransas Bay	1020T	TX	TX	28.008333	-96.991667	1998	2	17	-0.355664395373772	0.0633141336954182	1	2	3	-0.0192009433061215	-0.598055663602975	0.0103793510312388	0.606307224128655	0.305168945521144	0.141327719038845
92789	Aransas Bay	1020T	TX	TX	28.008333	-96.991667	2003	8	11	0.524957898400807	0.431799185072778	0	1	2	-0.0192009433061215	-0.598055663602975	0.0103793510312388	0.606307224128655	0.305168945521144	0.141327719038845
92793	Aransas Bay	1020T	TX	TX	28.008333	-96.991667	2005	7	6	0.524957898400807	0.269883925920523	0	1	0	-0.0192009433061215	-0.598055663602975	0.0103793510312388	0.606307224128655	0.305168945521144	0.141327719038845
92805	Aransas Bay	1021T	TX	TX	28.008333	-96.975	1993	5	19	0.303089351356608	0.101922816640609	0	1	0	-0.0192009433061215	-0.598055663602975	0.0103793510312388	0.606307224128655	0.305168945521144	0.141327719038845
92891	Aransas Bay	1023T	TX	TX	27.991667	-97.041667	2000	2	9	-0.54972170464038	0.355186913998343	0	0	1	-0.0192009433061215	-0.598055663602975	0.0103793510312388	0.606307224128655	0.305168945521144	0.141327719038845
92953	Aransas Bay	1024T	TX	TX	27.991667	-97.025	2005	9	28	0.524957898400807	0.381600301106706	3	1	1	-0.0192009433061215	-0.598055663602975	0.0103793510312388	0.606307224128655	0.305168945521144	0.141327719038845
92991	Aransas Bay	1025T	TX	TX	27.991667	-97.008333	2000	3	24	0.0440828626521596	0.173663198252896	0	2	1	-0.0192009433061215	-0.598055663602975	0.0103793510312388	0.606307224128655	0.305168945521144	0.141327719038845
92994	Aransas Bay	1025T	TX	TX	27.991667	-97.008333	2002	5	29	0.303089351356608	0.269883925920523	1	2	1	-0.0192009433061215	-0.598055663602975	0.0103793510312388	0.606307224128655	0.305168945521144	0.141327719038845
93029	Aransas Bay	1026T	TX	TX	27.991667	-96.991667	1994	7	14	0.47239574837104	0.407118144630402	2	1	0	-0.0192009433061215	-0.598055663602975	0.0103793510312388	0.606307224128655	0.305168945521144	0.141327719038845
93145	Aransas Bay	1028T	TX	TX	27.975	-97.041667	1996	6	17	0.47239574837104	0.523148023278257	0	1	1	-0.0192009433061215	-0.598055663602975	0.0103793510312388	0.606307224128655	0.305168945521144	0.141327719038845
93248	Aransas Bay	1030T	TX	TX	27.975	-97.008333	1996	11	12	-0.103689369668185	0.523148023278257	1	1	0	-0.0192009433061215	-0.598055663602975	0.0103793510312388	0.606307224128655	0.305168945521144	0.141327719038845
93363	Aransas Bay	1033T	TX	TX	27.958333	-97.058333	2000	3	24	0.0440828626521596	0.173663198252896	0	0	1	-0.0192009433061215	-0.598055663602975	0.0103793510312388	0.606307224128655	0.305168945521144	0.141327719038845
93446	Aransas Bay	1035T	TX	TX	27.958333	-97.025	1994	1	26	-0.355664395373772	0.299405525129538	0	0	0	-0.0192009433061215	-0.598055663602975	0.0103793510312388	0.606307224128655	0.305168945521144	0.141327719038845
93508	Aransas Bay	1036T	TX	TX	27.958333	-97.008333	2003	6	26	0.524957898400807	0.381600301106706	1	1	1	-0.0192009433061215	-0.598055663602975	0.0103793510312388	0.606307224128655	0.305168945521144	0.141327719038845
93569	Aransas Bay	1037T	TX	TX	27.958333	-96.991667	2005	6	13	0.47239574837104	0.327812832063812	1	1	1	-0.0192009433061215	-0.598055663602975	0.0103793510312388	0.606307224128655	0.305168945521144	0.141327719038845
93684	Aransas Bay	1040T	TX	TX	27.941667	-97.041667	1993	8	5	0.575796385180391	0.604600853119331	1	1	1	-0.0192009433061215	-0.598055663602975	0.0103793510312388	0.606307224128655	0.305168945521144	0.141327719038845
93777	Aransas Bay	1042T	TX	TX	27.941667	-97.008333	1995	12	16	-0.183216285159001	0.269883925920523	0	0	0	-0.0192009433061215	-0.598055663602975	0.0103793510312388	0.606307224128655	0.305168945521144	0.141327719038845
93784	Aransas Bay	1042T	TX	TX	27.941667	-97.008333	2002	6	5	0.417988940260673	0.269883925920523	0	2	1	-0.0192009433061215	-0.598055663602975	0.0103793510312388	0.606307224128655	0.305168945521144	0.141327719038845
93789	Aransas Bay	1042T	TX	TX	27.941667	-97.008333	2005	3	23	-0.0280433947115217	-0.166547945267919	1	1	2	-0.0192009433061215	-0.598055663602975	0.0103793510312388	0.606307224128655	0.305168945521144	0.141327719038845
93864	Aransas Bay	1044T	TX	TX	27.925	-97.058333	2000	11	10	-0.267043993792744	0.478858526242689	0	4	1	-0.0192009433061215	-0.598055663602975	0.0103793510312388	0.606307224128655	0.305168945521144	0.141327719038845
93867	Aransas Bay	1044T	TX	TX	27.925	-97.058333	2002	8	21	0.524957898400807	0.431799185072778	1	0	0	-0.0192009433061215	-0.598055663602975	0.0103793510312388	0.606307224128655	0.305168945521144	0.141327719038845
93873	Aransas Bay	1044T	TX	TX	27.925	-97.058333	2005	9	28	0.524957898400807	0.50132897979773	2	0	0	-0.0192009433061215	-0.598055663602975	0.0103793510312388	0.606307224128655	0.305168945521144	0.141327719038845
93937	Aransas Bay	1046T	TX	TX	27.925	-97.025	1993	10	29	-0.183216285159001	0.299405525129538	0	2	1	-0.0192009433061215	-0.598055663602975	0.0103793510312388	0.606307224128655	0.305168945521144	0.141327719038845
93989	Aransas Bay	1047T	TX	TX	27.908333	-97.058333	2000	9	26	0.113002428213277	0.623657675906871	1	1	0	-0.0192009433061215	-0.598055663602975	0.0103793510312388	0.606307224128655	0.305168945521144	0.141327719038845
94029	Aransas Bay	1048T	TX	TX	27.908333	-97.041667	2000	6	22	0.47239574837104	0.564975688866222	1	0	1	-0.0192009433061215	-0.598055663602975	0.0103793510312388	0.606307224128655	0.305168945521144	0.141327719038845
94077	Corpus Christi Bay	1050T	TX	TX	27.858333	-97.458333	1992	3	5	-0.0564546854404447	-2.85368138066096	0	1	1	-0.380335189277625	-1.0471500637268	-0.810820864417249	0.0619977299532694	-0.00783187792246643	-0.35236589480415
94094	Corpus Christi Bay	1050T	TX	TX	27.858333	-97.458333	2005	5	25	0.359429085913265	-0.257314858356137	1	1	3	-0.380335189277625	-1.0471500637268	-0.810820864417249	0.0619977299532694	-0.00783187792246643	-0.35236589480415
94118	Corpus Christi Bay	1051T	TX	TX	27.858333	-97.441667	1991	9	10	0.419611516012851	0.0212995843621681	0	0	1	-0.380335189277625	-1.0471500637268	-0.810820864417249	0.0619977299532694	-0.00783187792246643	-0.35236589480415
94120	Corpus Christi Bay	1051T	TX	TX	27.858333	-97.441667	1992	10	2	-0.222076239600784	-0.0648441124987173	0	1	0	-0.380335189277625	-1.0471500637268	-0.810820864417249	0.0619977299532694	-0.00783187792246643	-0.35236589480415
94135	Corpus Christi Bay	1051T	TX	TX	27.858333	-97.441667	2005	3	22	0.164517661983743	-1.62902938368312	0	0	1	-0.380335189277625	-1.0471500637268	-0.810820864417249	0.0619977299532694	-0.00783187792246643	-0.35236589480415
94203	Corpus Christi Bay	1053T	TX	TX	27.858333	-97.408333	1994	3	1	-0.613260530926712	-0.0648441124987173	0	0	1	-0.380335189277625	-1.0471500637268	-0.810820864417249	0.0619977299532694	-0.00783187792246643	-0.35236589480415
94229	Corpus Christi Bay	1053T	TX	TX	27.858333	-97.408333	2004	5	18	0.419611516012851	-2.85368138066096	0	1	0	-0.380335189277625	-1.0471500637268	-0.810820864417249	0.0619977299532694	-0.00783187792246643	-0.35236589480415
94258	Corpus Christi Bay	1054T	TX	TX	27.858333	-97.391667	1994	11	7	0.0940885462623618	0.0212995843621681	0	2	1	-0.380335189277625	-1.0471500637268	-0.810820864417249	0.0619977299532694	-0.00783187792246643	-0.35236589480415
94296	Corpus Christi Bay	1055T	TX	TX	27.841667	-97.475	1995	5	10	0.477681840604712	-0.157374464556792	0	2	0	-0.380335189277625	-1.0471500637268	-0.810820864417249	0.0619977299532694	-0.00783187792246643	-0.35236589480415
94372	Corpus Christi Bay	1057T	TX	TX	27.841667	-97.441667	1991	11	12	-0.406136251265327	0.0622405757502432	0	0	1	-0.380335189277625	-1.0471500637268	-0.810820864417249	0.0619977299532694	-0.00783187792246643	-0.35236589480415
94386	Corpus Christi Bay	1057T	TX	TX	27.841667	-97.441667	2000	10	10	-0.727432310823263	0.316451863141163	1	1	0	-0.380335189277625	-1.0471500637268	-0.810820864417249	0.0619977299532694	-0.00783187792246643	-0.35236589480415
94436	Corpus Christi Bay	1058T	TX	TX	27.841667	-97.425	2005	7	19	0.533783295909403	-0.157374464556792	0	2	2	-0.380335189277625	-1.0471500637268	-0.810820864417249	0.0619977299532694	-0.00783187792246643	-0.35236589480415
94511	Corpus Christi Bay	1060T	TX	TX	27.841667	-97.391667	1997	1	29	-1.12651558822395	0.283154200021121	0	0	0	-0.380335189277625	-1.0471500637268	-0.810820864417249	0.0619977299532694	-0.00783187792246643	-0.35236589480415
94539	Corpus Christi Bay	1061T	TX	TX	27.825	-97.475	1993	10	11	0.296975091365492	-0.0210294987405095	0	1	1	-0.380335189277625	-1.0471500637268	-0.810820864417249	0.0619977299532694	-0.00783187792246643	-0.35236589480415
94542	Corpus Christi Bay	1061T	TX	TX	27.825	-97.475	1995	11	6	-0.613260530926712	-0.310454297895225	0	1	1	-0.380335189277625	-1.0471500637268	-0.810820864417249	0.0619977299532694	-0.00783187792246643	-0.35236589480415
94544	Corpus Christi Bay	1061T	TX	TX	27.825	-97.475	1997	5	5	0.232071304452244	0.0622405757502432	0	1	1	-0.380335189277625	-1.0471500637268	-0.810820864417249	0.0619977299532694	-0.00783187792246643	-0.35236589480415
94568	Corpus Christi Bay	1062T	TX	TX	27.825	-97.458333	1994	7	13	0.419611516012851	-0.484959433529872	0	2	3	-0.380335189277625	-1.0471500637268	-0.810820864417249	0.0619977299532694	-0.00783187792246643	-0.35236589480415
94607	Corpus Christi Bay	1063T	TX	TX	27.875	-97.291667	1991	4	17	0.232071304452244	-0.0210294987405095	0	0	0	-0.380335189277625	-1.0471500637268	-0.810820864417249	0.0619977299532694	-0.00783187792246643	-0.35236589480415
94718	Corpus Christi Bay	1065T	TX	TX	27.858333	-97.341667	2000	10	30	0.296975091365492	0.213770330219588	1	0	0	-0.380335189277625	-1.0471500637268	-0.810820864417249	0.0619977299532694	-0.00783187792246643	-0.35236589480415
94793	Corpus Christi Bay	1067T	TX	TX	27.858333	-97.308333	1995	10	17	0.0940885462623618	0.283154200021121	1	0	0	-0.380335189277625	-1.0471500637268	-0.810820864417249	0.0619977299532694	-0.00783187792246643	-0.35236589480415
94810	Corpus Christi Bay	1067T	TX	TX	27.858333	-97.308333	2003	8	20	0.533783295909403	0.177576828842777	2	1	1	-0.380335189277625	-1.0471500637268	-0.810820864417249	0.0619977299532694	-0.00783187792246643	-0.35236589480415
94840	Corpus Christi Bay	1068T	TX	TX	27.858333	-97.291667	1994	4	19	0.0205282386121603	0.14030276628326	0	0	1	-0.380335189277625	-1.0471500637268	-0.810820864417249	0.0619977299532694	-0.00783187792246643	-0.35236589480415
94978	Corpus Christi Bay	1071T	TX	TX	27.858333	-97.125	1997	6	24	0.477681840604712	0.0622405757502432	2	1	1	-0.380335189277625	-1.0471500637268	-0.810820864417249	0.0619977299532694	-0.00783187792246643	-0.35236589480415
94986	Corpus Christi Bay	1071T	TX	TX	27.858333	-97.125	2005	10	3	0.477681840604712	0.177576828842777	3	0	2	-0.380335189277625	-1.0471500637268	-0.810820864417249	0.0619977299532694	-0.00783187792246643	-0.35236589480415
95013	Corpus Christi Bay	1072T	TX	TX	27.841667	-97.358333	1995	2	22	-0.506459963399076	0.177576828842777	0	0	0	-0.380335189277625	-1.0471500637268	-0.810820864417249	0.0619977299532694	-0.00783187792246643	-0.35236589480415
95017	Corpus Christi Bay	1072T	TX	TX	27.841667	-97.358333	1995	12	20	-0.850068735470622	-0.0210294987405095	0	2	1	-0.380335189277625	-1.0471500637268	-0.810820864417249	0.0619977299532694	-0.00783187792246643	-0.35236589480415
95065	Corpus Christi Bay	1073T	TX	TX	27.841667	-97.341667	1994	5	4	0.0940885462623618	-0.0648441124987173	0	0	1	-0.380335189277625	-1.0471500637268	-0.810820864417249	0.0619977299532694	-0.00783187792246643	-0.35236589480415
95155	Corpus Christi Bay	1075T	TX	TX	27.841667	-97.308333	1995	1	17	-0.506459963399076	-0.0210294987405095	0	2	1	-0.380335189277625	-1.0471500637268	-0.810820864417249	0.0619977299532694	-0.00783187792246643	-0.35236589480415
95210	Corpus Christi Bay	1076T	TX	TX	27.841667	-97.291667	2003	7	7	0.477681840604712	0.0622405757502432	0	1	0	-0.380335189277625	-1.0471500637268	-0.810820864417249	0.0619977299532694	-0.00783187792246643	-0.35236589480415
95212	Corpus Christi Bay	1076T	TX	TX	27.841667	-97.291667	2004	3	23	0.0205282386121603	-0.0210294987405095	0	1	0	-0.380335189277625	-1.0471500637268	-0.810820864417249	0.0619977299532694	-0.00783187792246643	-0.35236589480415
95318	Corpus Christi Bay	1079T	TX	TX	27.841667	-97.158333	1995	8	8	0.588045024019986	0.177576828842777	1	1	0	-0.380335189277625	-1.0471500637268	-0.810820864417249	0.0619977299532694	-0.00783187792246643	-0.35236589480415
95335	Corpus Christi Bay	1079T	TX	TX	27.841667	-97.158333	2005	4	7	-0.0564546854404447	-0.0648441124987173	0	0	0	-0.380335189277625	-1.0471500637268	-0.810820864417249	0.0619977299532694	-0.00783187792246643	-0.35236589480415
95361	Corpus Christi Bay	1080T	TX	TX	27.841667	-97.141667	1994	2	14	-0.850068735470622	-0.0648441124987173	0	0	0	-0.380335189277625	-1.0471500637268	-0.810820864417249	0.0619977299532694	-0.00783187792246643	-0.35236589480415
95375	Corpus Christi Bay	1080T	TX	TX	27.841667	-97.141667	2001	4	19	0.0205282386121603	-0.257314858356137	1	2	1	-0.380335189277625	-1.0471500637268	-0.810820864417249	0.0619977299532694	-0.00783187792246643	-0.35236589480415
95412	Corpus Christi Bay	1081T	TX	TX	27.825	-97.375	2000	12	6	-0.727432310823263	0.283154200021121	0	0	1	-0.380335189277625	-1.0471500637268	-0.810820864417249	0.0619977299532694	-0.00783187792246643	-0.35236589480415
95486	Corpus Christi Bay	1083T	TX	TX	27.825	-97.341667	1992	5	21	0.296975091365492	-0.206344990811566	0	2	0	-0.380335189277625	-1.0471500637268	-0.810820864417249	0.0619977299532694	-0.00783187792246643	-0.35236589480415
95493	Corpus Christi Bay	1083T	TX	TX	27.825	-97.341667	1996	2	6	-1.45859236630567	0.248944159535902	1	0	1	-0.380335189277625	-1.0471500637268	-0.810820864417249	0.0619977299532694	-0.00783187792246643	-0.35236589480415
95494	Corpus Christi Bay	1083T	TX	TX	27.825	-97.341667	1996	3	12	-0.727432310823263	0.316451863141163	0	2	1	-0.380335189277625	-1.0471500637268	-0.810820864417249	0.0619977299532694	-0.00783187792246643	-0.35236589480415
95585	Corpus Christi Bay	1085T	TX	TX	27.825	-97.308333	1995	5	18	0.359429085913265	0.0212995843621681	1	1	0	-0.380335189277625	-1.0471500637268	-0.810820864417249	0.0619977299532694	-0.00783187792246643	-0.35236589480415
95676	Corpus Christi Bay	1087T	TX	TX	27.825	-97.275	1995	9	13	0.533783295909403	0.248944159535902	1	0	2	-0.380335189277625	-1.0471500637268	-0.810820864417249	0.0619977299532694	-0.00783187792246643	-0.35236589480415
95735	Corpus Christi Bay	1088T	TX	TX	27.825	-97.258333	2000	8	9	0.533783295909403	0.380496073905068	1	0	0	-0.380335189277625	-1.0471500637268	-0.810820864417249	0.0619977299532694	-0.00783187792246643	-0.35236589480415
95738	Corpus Christi Bay	1088T	TX	TX	27.825	-97.258333	2001	2	1	-0.727432310823263	0.177576828842777	0	0	1	-0.380335189277625	-1.0471500637268	-0.810820864417249	0.0619977299532694	-0.00783187792246643	-0.35236589480415
95818	Corpus Christi Bay	1090T	TX	TX	27.825	-97.158333	2001	7	30	0.533783295909403	0.283154200021121	0	0	0	-0.380335189277625	-1.0471500637268	-0.810820864417249	0.0619977299532694	-0.00783187792246643	-0.35236589480415
95961	Corpus Christi Bay	1094T	TX	TX	27.808333	-97.325	2004	9	8	0.359429085913265	0.0212995843621681	1	0	0	-0.380335189277625	-1.0471500637268	-0.810820864417249	0.0619977299532694	-0.00783187792246643	-0.35236589480415
95986	Corpus Christi Bay	1095T	TX	TX	27.808333	-97.308333	1992	6	22	0.419611516012851	-0.424040602041617	2	0	1	-0.380335189277625	-1.0471500637268	-0.810820864417249	0.0619977299532694	-0.00783187792246643	-0.35236589480415
95992	Corpus Christi Bay	1095T	TX	TX	27.808333	-97.308333	1995	11	29	-0.311548539469554	0.101881631186763	1	0	0	-0.380335189277625	-1.0471500637268	-0.810820864417249	0.0619977299532694	-0.00783187792246643	-0.35236589480415
96104	Corpus Christi Bay	1097T	TX	TX	27.808333	-97.275	1997	8	27	0.533783295909403	0.248944159535902	1	0	0	-0.380335189277625	-1.0471500637268	-0.810820864417249	0.0619977299532694	-0.00783187792246643	-0.35236589480415
96150	Corpus Christi Bay	1098T	TX	TX	27.808333	-97.258333	1997	7	22	0.477681840604712	0.248944159535902	0	0	0	-0.380335189277625	-1.0471500637268	-0.810820864417249	0.0619977299532694	-0.00783187792246643	-0.35236589480415
96153	Corpus Christi Bay	1098T	TX	TX	27.808333	-97.258333	1997	12	2	-0.406136251265327	0.0212995843621681	0	1	1	-0.380335189277625	-1.0471500637268	-0.810820864417249	0.0619977299532694	-0.00783187792246643	-0.35236589480415
96184	Corpus Christi Bay	1099T	TX	TX	27.808333	-97.241667	1991	4	17	0.232071304452244	0.0212995843621681	0	1	1	-0.380335189277625	-1.0471500637268	-0.810820864417249	0.0619977299532694	-0.00783187792246643	-0.35236589480415
96219	Corpus Christi Bay	1100T	TX	TX	27.808333	-97.225	1993	2	22	-0.406136251265327	0.101881631186763	0	0	0	-0.380335189277625	-1.0471500637268	-0.810820864417249	0.0619977299532694	-0.00783187792246643	-0.35236589480415
96226	Corpus Christi Bay	1100T	TX	TX	27.808333	-97.225	1997	9	23	0.477681840604712	0.248944159535902	1	2	0	-0.380335189277625	-1.0471500637268	-0.810820864417249	0.0619977299532694	-0.00783187792246643	-0.35236589480415
96261	Corpus Christi Bay	1101T	TX	TX	27.808333	-97.191667	1993	8	3	0.477681840604712	0.101881631186763	0	1	0	-0.380335189277625	-1.0471500637268	-0.810820864417249	0.0619977299532694	-0.00783187792246643	-0.35236589480415
96269	Corpus Christi Bay	1101T	TX	TX	27.808333	-97.191667	1999	2	24	-0.222076239600784	0.0212995843621681	1	2	2	-0.380335189277625	-1.0471500637268	-0.810820864417249	0.0619977299532694	-0.00783187792246643	-0.35236589480415
96273	Corpus Christi Bay	1101T	TX	TX	27.808333	-97.191667	2000	1	5	-0.613260530926712	0.177576828842777	0	1	1	-0.380335189277625	-1.0471500637268	-0.810820864417249	0.0619977299532694	-0.00783187792246643	-0.35236589480415
96347	Corpus Christi Bay	1103T	TX	TX	27.808333	-97.158333	1995	1	10	-0.850068735470622	-0.0210294987405095	0	0	0	-0.380335189277625	-1.0471500637268	-0.810820864417249	0.0619977299532694	-0.00783187792246643	-0.35236589480415
96416	Corpus Christi Bay	1104T	TX	TX	27.808333	-97.141667	1999	2	24	-0.222076239600784	0.0212995843621681	0	1	0	-0.380335189277625	-1.0471500637268	-0.810820864417249	0.0619977299532694	-0.00783187792246643	-0.35236589480415
96562	Corpus Christi Bay	1107T	TX	TX	27.791667	-97.358333	2005	4	7	-0.0564546854404447	-0.206344990811566	2	1	1	-0.380335189277625	-1.0471500637268	-0.810820864417249	0.0619977299532694	-0.00783187792246643	-0.35236589480415
96626	Corpus Christi Bay	1109T	TX	TX	27.791667	-97.325	1995	8	22	0.588045024019986	0.213770330219588	1	0	1	-0.380335189277625	-1.0471500637268	-0.810820864417249	0.0619977299532694	-0.00783187792246643	-0.35236589480415
96627	Corpus Christi Bay	1109T	TX	TX	27.791667	-97.325	1996	5	9	0.232071304452244	0.177576828842777	0	3	1	-0.380335189277625	-1.0471500637268	-0.810820864417249	0.0619977299532694	-0.00783187792246643	-0.35236589480415
96629	Corpus Christi Bay	1109T	TX	TX	27.791667	-97.325	1996	12	4	-0.506459963399076	0.283154200021121	2	0	0	-0.380335189277625	-1.0471500637268	-0.810820864417249	0.0619977299532694	-0.00783187792246643	-0.35236589480415
96684	Corpus Christi Bay	1110T	TX	TX	27.791667	-97.308333	2001	6	5	0.419611516012851	0.14030276628326	0	1	1	-0.380335189277625	-1.0471500637268	-0.810820864417249	0.0619977299532694	-0.00783187792246643	-0.35236589480415
96853	Corpus Christi Bay	1114T	TX	TX	27.791667	-97.241667	1991	4	17	0.232071304452244	0.0622405757502432	0	1	0	-0.380335189277625	-1.0471500637268	-0.810820864417249	0.0619977299532694	-0.00783187792246643	-0.35236589480415
96897	Corpus Christi Bay	1115T	TX	TX	27.791667	-97.225	1992	12	2	-0.727432310823263	0.0622405757502432	0	0	0	-0.380335189277625	-1.0471500637268	-0.810820864417249	0.0619977299532694	-0.00783187792246643	-0.35236589480415
96989	Corpus Christi Bay	1117T	TX	TX	27.791667	-97.191667	2004	2	17	-0.727432310823263	0.0212995843621681	0	0	1	-0.380335189277625	-1.0471500637268	-0.810820864417249	0.0619977299532694	-0.00783187792246643	-0.35236589480415
97016	Corpus Christi Bay	1118T	TX	TX	27.791667	-97.175	1992	4	10	-0.0564546854404447	-0.310454297895225	0	2	2	-0.380335189277625	-1.0471500637268	-0.810820864417249	0.0619977299532694	-0.00783187792246643	-0.35236589480415
97032	Corpus Christi Bay	1118T	TX	TX	27.791667	-97.175	2001	6	5	0.477681840604712	0.14030276628326	0	0	0	-0.380335189277625	-1.0471500637268	-0.810820864417249	0.0619977299532694	-0.00783187792246643	-0.35236589480415
97055	Corpus Christi Bay	1119T	TX	TX	27.791667	-97.158333	1991	12	5	-0.613260530926712	0.0622405757502432	0	0	0	-0.380335189277625	-1.0471500637268	-0.810820864417249	0.0619977299532694	-0.00783187792246643	-0.35236589480415
97059	Corpus Christi Bay	1119T	TX	TX	27.791667	-97.158333	1992	10	2	0.164517661983743	0.101881631186763	2	0	0	-0.380335189277625	-1.0471500637268	-0.810820864417249	0.0619977299532694	-0.00783187792246643	-0.35236589480415
97078	Corpus Christi Bay	1119T	TX	TX	27.791667	-97.158333	2000	6	12	0.296975091365492	0.283154200021121	1	0	0	-0.380335189277625	-1.0471500637268	-0.810820864417249	0.0619977299532694	-0.00783187792246643	-0.35236589480415
97083	Corpus Christi Bay	1119T	TX	TX	27.791667	-97.158333	2004	1	7	-0.850068735470622	0.0622405757502432	1	3	0	-0.380335189277625	-1.0471500637268	-0.810820864417249	0.0619977299532694	-0.00783187792246643	-0.35236589480415
97199	Corpus Christi Bay	1122T	TX	TX	27.775	-97.375	1997	5	12	0.0205282386121603	-0.0648441124987173	0	0	1	-0.380335189277625	-1.0471500637268	-0.810820864417249	0.0619977299532694	-0.00783187792246643	-0.35236589480415
97298	Corpus Christi Bay	1125T	TX	TX	27.775	-97.325	1993	5	19	0.232071304452244	0.0622405757502432	0	2	1	-0.380335189277625	-1.0471500637268	-0.810820864417249	0.0619977299532694	-0.00783187792246643	-0.35236589480415
97299	Corpus Christi Bay	1125T	TX	TX	27.775	-97.325	1996	2	23	-0.222076239600784	0.248944159535902	0	1	1	-0.380335189277625	-1.0471500637268	-0.810820864417249	0.0619977299532694	-0.00783187792246643	-0.35236589480415
97341	Corpus Christi Bay	1126T	TX	TX	27.775	-97.308333	1998	6	24	0.533783295909403	0.248944159535902	0	1	1	-0.380335189277625	-1.0471500637268	-0.810820864417249	0.0619977299532694	-0.00783187792246643	-0.35236589480415
97375	Corpus Christi Bay	1127T	TX	TX	27.775	-97.291667	1992	6	22	0.477681840604712	-0.310454297895225	0	1	1	-0.380335189277625	-1.0471500637268	-0.810820864417249	0.0619977299532694	-0.00783187792246643	-0.35236589480415
97387	Corpus Christi Bay	1127T	TX	TX	27.775	-97.291667	1999	12	6	-0.311548539469554	0.177576828842777	0	2	0	-0.380335189277625	-1.0471500637268	-0.810820864417249	0.0619977299532694	-0.00783187792246643	-0.35236589480415
97427	Corpus Christi Bay	1128T	TX	TX	27.775	-97.275	1997	6	10	0.419611516012851	-0.0210294987405095	1	1	0	-0.380335189277625	-1.0471500637268	-0.810820864417249	0.0619977299532694	-0.00783187792246643	-0.35236589480415
97443	Corpus Christi Bay	1128T	TX	TX	27.775	-97.275	2004	5	18	0.296975091365492	-0.424040602041617	1	1	2	-0.380335189277625	-1.0471500637268	-0.810820864417249	0.0619977299532694	-0.00783187792246643	-0.35236589480415
97464	Corpus Christi Bay	1129T	TX	TX	27.775	-97.258333	1993	4	16	-0.0564546854404447	0.14030276628326	0	0	1	-0.380335189277625	-1.0471500637268	-0.810820864417249	0.0619977299532694	-0.00783187792246643	-0.35236589480415
97513	Corpus Christi Bay	1130T	TX	TX	27.775	-97.241667	1999	6	24	0.477681840604712	0.101881631186763	0	1	0	-0.380335189277625	-1.0471500637268	-0.810820864417249	0.0619977299532694	-0.00783187792246643	-0.35236589480415
97569	Corpus Christi Bay	1131T	TX	TX	27.775	-97.225	2003	12	17	-0.613260530926712	0.0622405757502432	0	0	1	-0.380335189277625	-1.0471500637268	-0.810820864417249	0.0619977299532694	-0.00783187792246643	-0.35236589480415
97806	Corpus Christi Bay	1137T	TX	TX	27.758333	-97.358333	1995	7	10	0.588045024019986	-0.0210294987405095	3	1	0	-0.380335189277625	-1.0471500637268	-0.810820864417249	0.0619977299532694	-0.00783187792246643	-0.35236589480415
97853	Corpus Christi Bay	1138T	TX	TX	27.758333	-97.341667	1999	1	26	-0.406136251265327	-0.110252330006998	0	0	0	-0.380335189277625	-1.0471500637268	-0.810820864417249	0.0619977299532694	-0.00783187792246643	-0.35236589480415
97940	Corpus Christi Bay	1140T	TX	TX	27.758333	-97.308333	2004	5	18	0.296975091365492	-0.424040602041617	1	1	3	-0.380335189277625	-1.0471500637268	-0.810820864417249	0.0619977299532694	-0.00783187792246643	-0.35236589480415
97965	Corpus Christi Bay	1141T	TX	TX	27.758333	-97.291667	1991	2	24	-0.506459963399076	0.0622405757502432	0	0	0	-0.380335189277625	-1.0471500637268	-0.810820864417249	0.0619977299532694	-0.00783187792246643	-0.35236589480415
97970	Corpus Christi Bay	1141T	TX	TX	27.758333	-97.291667	1994	11	21	0.0940885462623618	0.213770330219588	1	0	1	-0.380335189277625	-1.0471500637268	-0.810820864417249	0.0619977299532694	-0.00783187792246643	-0.35236589480415
98105	Corpus Christi Bay	1144T	TX	TX	27.758333	-97.241667	2004	1	26	-0.506459963399076	0.0212995843621681	2	0	2	-0.380335189277625	-1.0471500637268	-0.810820864417249	0.0619977299532694	-0.00783187792246643	-0.35236589480415
98156	Corpus Christi Bay	1145T	TX	TX	27.758333	-97.225	2003	2	26	-0.850068735470622	-0.110252330006998	1	0	0	-0.380335189277625	-1.0471500637268	-0.810820864417249	0.0619977299532694	-0.00783187792246643	-0.35236589480415
98180	Corpus Christi Bay	1146T	TX	TX	27.758333	-97.208333	1992	8	24	0.359429085913265	0.0212995843621681	0	1	1	-0.380335189277625	-1.0471500637268	-0.810820864417249	0.0619977299532694	-0.00783187792246643	-0.35236589480415
98276	Corpus Christi Bay	1148T	TX	TX	27.758333	-97.175	1995	9	13	0.533783295909403	0.248944159535902	0	2	0	-0.380335189277625	-1.0471500637268	-0.810820864417249	0.0619977299532694	-0.00783187792246643	-0.35236589480415
98316	Corpus Christi Bay	1149T	TX	TX	27.758333	-97.158333	1996	9	18	0.533783295909403	0.470794810769097	0	0	0	-0.380335189277625	-1.0471500637268	-0.810820864417249	0.0619977299532694	-0.00783187792246643	-0.35236589480415
98439	Corpus Christi Bay	1152T	TX	TX	27.741667	-97.325	1999	9	7	0.533783295909403	0.177576828842777	1	1	0	-0.380335189277625	-1.0471500637268	-0.810820864417249	0.0619977299532694	-0.00783187792246643	-0.35236589480415
98441	Corpus Christi Bay	1152T	TX	TX	27.741667	-97.325	2001	8	21	0.533783295909403	0.348884553335247	1	0	0	-0.380335189277625	-1.0471500637268	-0.810820864417249	0.0619977299532694	-0.00783187792246643	-0.35236589480415
98486	Corpus Christi Bay	1153T	TX	TX	27.741667	-97.308333	2004	12	17	-0.727432310823263	-0.0648441124987173	0	3	1	-0.380335189277625	-1.0471500637268	-0.810820864417249	0.0619977299532694	-0.00783187792246643	-0.35236589480415
98532	Corpus Christi Bay	1154T	TX	TX	27.741667	-97.291667	2005	6	9	0.477681840604712	0.0622405757502432	0	1	1	-0.380335189277625	-1.0471500637268	-0.810820864417249	0.0619977299532694	-0.00783187792246643	-0.35236589480415
98596	Corpus Christi Bay	1156T	TX	TX	27.741667	-97.258333	1991	2	24	-0.506459963399076	0.0622405757502432	2	1	1	-0.380335189277625	-1.0471500637268	-0.810820864417249	0.0619977299532694	-0.00783187792246643	-0.35236589480415
98658	Corpus Christi Bay	1157T	TX	TX	27.741667	-97.241667	2003	2	26	-0.850068735470622	-0.110252330006998	1	1	2	-0.380335189277625	-1.0471500637268	-0.810820864417249	0.0619977299532694	-0.00783187792246643	-0.35236589480415
98693	Corpus Christi Bay	1158T	TX	TX	27.741667	-97.225	1996	8	27	0.419611516012851	0.316451863141163	1	1	1	-0.380335189277625	-1.0471500637268	-0.810820864417249	0.0619977299532694	-0.00783187792246643	-0.35236589480415
98731	Corpus Christi Bay	1159T	TX	TX	27.741667	-97.208333	1991	2	4	-0.727432310823263	0.0622405757502432	0	0	0	-0.380335189277625	-1.0471500637268	-0.810820864417249	0.0619977299532694	-0.00783187792246643	-0.35236589480415
98831	Corpus Christi Bay	1161T	TX	TX	27.741667	-97.175	2004	9	8	0.419611516012851	0.0622405757502432	0	0	1	-0.380335189277625	-1.0471500637268	-0.810820864417249	0.0619977299532694	-0.00783187792246643	-0.35236589480415
98868	Corpus Christi Bay	1162T	TX	TX	27.725	-97.341667	2001	2	20	-0.406136251265327	0.177576828842777	0	0	0	-0.380335189277625	-1.0471500637268	-0.810820864417249	0.0619977299532694	-0.00783187792246643	-0.35236589480415
98904	Corpus Christi Bay	1163T	TX	TX	27.725	-97.325	2000	5	30	0.477681840604712	0.248944159535902	0	0	0	-0.380335189277625	-1.0471500637268	-0.810820864417249	0.0619977299532694	-0.00783187792246643	-0.35236589480415
99151	Corpus Christi Bay	1169T	TX	TX	27.725	-97.225	1995	7	19	0.588045024019986	0.213770330219588	3	1	1	-0.380335189277625	-1.0471500637268	-0.810820864417249	0.0619977299532694	-0.00783187792246643	-0.35236589480415
99204	Corpus Christi Bay	1170T	TX	TX	27.725	-97.208333	1999	10	6	0.296975091365492	0.14030276628326	2	2	0	-0.380335189277625	-1.0471500637268	-0.810820864417249	0.0619977299532694	-0.00783187792246643	-0.35236589480415
99241	Corpus Christi Bay	1171T	TX	TX	27.725	-97.191667	1998	12	17	-0.727432310823263	-0.206344990811566	1	1	0	-0.380335189277625	-1.0471500637268	-0.810820864417249	0.0619977299532694	-0.00783187792246643	-0.35236589480415
99247	Corpus Christi Bay	1171T	TX	TX	27.725	-97.191667	2001	10	8	0.359429085913265	0.213770330219588	2	0	1	-0.380335189277625	-1.0471500637268	-0.810820864417249	0.0619977299532694	-0.00783187792246643	-0.35236589480415
99365	Corpus Christi Bay	1174T	TX	TX	27.708333	-97.275	1995	1	17	-0.406136251265327	0.0622405757502432	1	1	2	-0.380335189277625	-1.0471500637268	-0.810820864417249	0.0619977299532694	-0.00783187792246643	-0.35236589480415
99367	Corpus Christi Bay	1174T	TX	TX	27.708333	-97.275	1995	9	13	0.533783295909403	0.316451863141163	0	1	2	-0.380335189277625	-1.0471500637268	-0.810820864417249	0.0619977299532694	-0.00783187792246643	-0.35236589480415
99511	Corpus Christi Bay	1177T	TX	TX	27.708333	-97.225	2000	7	7	0.533783295909403	0.348884553335247	3	0	0	-0.380335189277625	-1.0471500637268	-0.810820864417249	0.0619977299532694	-0.00783187792246643	-0.35236589480415
99514	Corpus Christi Bay	1177T	TX	TX	27.708333	-97.225	2002	8	7	0.533783295909403	-0.365956251608779	0	0	0	-0.380335189277625	-1.0471500637268	-0.810820864417249	0.0619977299532694	-0.00783187792246643	-0.35236589480415
99543	Corpus Christi Bay	1178T	TX	TX	27.708333	-97.208333	1999	1	6	-0.982526164852372	-0.157374464556792	0	0	0	-0.380335189277625	-1.0471500637268	-0.810820864417249	0.0619977299532694	-0.00783187792246643	-0.35236589480415
99588	Corpus Christi Bay	1179T	TX	TX	27.708333	-97.191667	1995	4	24	-0.0564546854404447	0.0622405757502432	0	3	0	-0.380335189277625	-1.0471500637268	-0.810820864417249	0.0619977299532694	-0.00783187792246643	-0.35236589480415
99600	Corpus Christi Bay	1179T	TX	TX	27.708333	-97.191667	2000	1	18	-0.137194329473416	0.177576828842777	0	1	0	-0.380335189277625	-1.0471500637268	-0.810820864417249	0.0619977299532694	-0.00783187792246643	-0.35236589480415
99617	Corpus Christi Bay	1180T	TX	TX	27.691667	-97.225	1996	3	12	-0.727432310823263	0.316451863141163	0	1	1	-0.380335189277625	-1.0471500637268	-0.810820864417249	0.0619977299532694	-0.00783187792246643	-0.35236589480415
99624	Corpus Christi Bay	1180T	TX	TX	27.691667	-97.225	1999	3	10	0.0205282386121603	0.0212995843621681	0	1	1	-0.380335189277625	-1.0471500637268	-0.810820864417249	0.0619977299532694	-0.00783187792246643	-0.35236589480415
99687	Corpus Christi Bay	1182T	TX	TX	27.691667	-97.191667	1993	1	4	-0.506459963399076	0.248944159535902	0	0	0	-0.380335189277625	-1.0471500637268	-0.810820864417249	0.0619977299532694	-0.00783187792246643	-0.35236589480415
99724	Corpus Christi Bay	1183T	TX	TX	27.691667	-97.258333	1991	12	16	-0.613260530926712	0.101881631186763	1	2	0	-0.380335189277625	-1.0471500637268	-0.810820864417249	0.0619977299532694	-0.00783187792246643	-0.35236589480415
99789	Corpus Christi Bay	1185T	TX	TX	27.675	-97.258333	1999	10	27	0.0940885462623618	0.248944159535902	0	2	0	-0.380335189277625	-1.0471500637268	-0.810820864417249	0.0619977299532694	-0.00783187792246643	-0.35236589480415
99817	Corpus Christi Bay	1186T	TX	TX	27.675	-97.241667	2000	6	28	0.533783295909403	0.527558602254207	0	0	0	-0.380335189277625	-1.0471500637268	-0.810820864417249	0.0619977299532694	-0.00783187792246643	-0.35236589480415
99847	Upper Laguna Madre	1187T	TX	TX	27.591667	-97.291667	1997	2	12	-0.87025760120112	-0.0715258253986724	0	1	0	-0.656622128690557	-0.992354739488554	-1.07139366978973	0.153180386334136	0.292166518887694	-0.192308502421942
99855	Upper Laguna Madre	1187T	TX	TX	27.591667	-97.291667	2004	1	8	-1.14478248240678	-0.207207590541601	0	1	0	-0.656622128690557	-0.992354739488554	-1.07139366978973	0.153180386334136	0.292166518887694	-0.192308502421942
99869	Upper Laguna Madre	1188T	TX	TX	27.575	-97.308333	1995	11	9	-0.326407511409937	-0.0715258253986724	0	0	0	-0.656622128690557	-0.992354739488554	-1.07139366978973	0.153180386334136	0.292166518887694	-0.192308502421942
99879	Upper Laguna Madre	1188T	TX	TX	27.575	-97.308333	2003	9	29	0.162333391641269	-0.0289477285571799	0	0	0	-0.656622128690557	-0.992354739488554	-1.07139366978973	0.153180386334136	0.292166518887694	-0.192308502421942
99883	Upper Laguna Madre	1188T	TX	TX	27.575	-97.308333	2004	10	20	0.364158929523829	-0.115375096261197	0	0	0	-0.656622128690557	-0.992354739488554	-1.07139366978973	0.153180386334136	0.292166518887694	-0.192308502421942
99901	Upper Laguna Madre	1189T	TX	TX	27.575	-97.291667	1998	4	20	-0.0653233476426297	-0.207207590541601	0	3	0	-0.656622128690557	-0.992354739488554	-1.07139366978973	0.153180386334136	0.292166518887694	-0.192308502421942
99954	Upper Laguna Madre	1191T	TX	TX	27.558333	-97.325	1998	10	20	0.232181034423458	-0.16057378521553	0	1	0	-0.656622128690557	-0.992354739488554	-1.07139366978973	0.153180386334136	0.292166518887694	-0.192308502421942
100004	Upper Laguna Madre	1193T	TX	TX	27.558333	-97.275	1994	6	8	0.48702741035192	0.0918470021612137	0	3	0	-0.656622128690557	-0.992354739488554	-1.07139366978973	0.153180386334136	0.292166518887694	-0.192308502421942
100024	Upper Laguna Madre	1194T	TX	TX	27.541667	-97.325	1994	10	10	-0.14817022045672	0.167188721097242	0	2	0	-0.656622128690557	-0.992354739488554	-1.07139366978973	0.153180386334136	0.292166518887694	-0.192308502421942
100037	Upper Laguna Madre	1194T	TX	TX	27.541667	-97.325	2002	8	20	0.162333391641269	0.494951227410015	0	0	0	-0.656622128690557	-0.992354739488554	-1.07139366978973	0.153180386334136	0.292166518887694	-0.192308502421942
100072	Upper Laguna Madre	1197T	TX	TX	27.525	-97.325	1997	6	12	0.48702741035192	0.167188721097242	0	2	0	-0.656622128690557	-0.992354739488554	-1.07139366978973	0.153180386334136	0.292166518887694	-0.192308502421942
100142	Upper Laguna Madre	1199T	TX	TX	27.508333	-97.341667	2005	8	10	0.426652591007087	0.524038147986242	0	1	1	-0.656622128690557	-0.992354739488554	-1.07139366978973	0.153180386334136	0.292166518887694	-0.192308502421942
100143	Upper Laguna Madre	1199T	TX	TX	27.508333	-97.341667	2005	12	19	-1.14478248240678	-0.0715258253986724	0	0	0	-0.656622128690557	-0.992354739488554	-1.07139366978973	0.153180386334136	0.292166518887694	-0.192308502421942
100178	Upper Laguna Madre	1201T	TX	TX	27.491667	-97.341667	2003	8	22	0.601963198298718	0.130000874303536	0	0	0	-0.656622128690557	-0.992354739488554	-1.07139366978973	0.153180386334136	0.292166518887694	-0.192308502421942
100181	Upper Laguna Madre	1201T	TX	TX	27.491667	-97.341667	2005	8	10	0.426652591007087	0.524038147986242	0	1	1	-0.656622128690557	-0.992354739488554	-1.07139366978973	0.153180386334136	0.292166518887694	-0.192308502421942
100191	Upper Laguna Madre	1202T	TX	TX	27.491667	-97.325	1992	11	11	-0.0653233476426297	0.0124308243306498	0	0	0	-0.656622128690557	-0.992354739488554	-1.07139366978973	0.153180386334136	0.292166518887694	-0.192308502421942
100224	Upper Laguna Madre	1203T	TX	TX	27.475	-97.341667	1995	3	23	0.0138402009892356	0.0526755743913409	0	1	1	-0.656622128690557	-0.992354739488554	-1.07139366978973	0.153180386334136	0.292166518887694	-0.192308502421942
100238	Upper Laguna Madre	1203T	TX	TX	27.475	-97.341667	2001	12	17	-0.422695101662379	0.372476860728577	0	0	0	-0.656622128690557	-0.992354739488554	-1.07139366978973	0.153180386334136	0.292166518887694	-0.192308502421942
100243	Upper Laguna Madre	1203T	TX	TX	27.475	-97.341667	2003	3	10	-0.326407511409937	-0.465563099081378	0	0	0	-0.656622128690557	-0.992354739488554	-1.07139366978973	0.153180386334136	0.292166518887694	-0.192308502421942
100246	Upper Laguna Madre	1203T	TX	TX	27.475	-97.341667	2003	12	9	-0.422695101662379	-0.0715258253986724	0	2	0	-0.656622128690557	-0.992354739488554	-1.07139366978973	0.153180386334136	0.292166518887694	-0.192308502421942
100279	Upper Laguna Madre	1204T	TX	TX	27.475	-97.325	1997	10	14	-0.14817022045672	-0.305166648405428	0	0	0	-0.656622128690557	-0.992354739488554	-1.07139366978973	0.153180386334136	0.292166518887694	-0.192308502421942
100306	Upper Laguna Madre	1205T	TX	TX	27.458333	-97.358333	1991	10	7	-0.235059970392481	0.130000874303536	0	0	0	-0.656622128690557	-0.992354739488554	-1.07139366978973	0.153180386334136	0.292166518887694	-0.192308502421942
100316	Upper Laguna Madre	1205T	TX	TX	27.458333	-97.358333	2003	3	10	-0.235059970392481	-0.465563099081378	0	0	0	-0.656622128690557	-0.992354739488554	-1.07139366978973	0.153180386334136	0.292166518887694	-0.192308502421942
100334	Upper Laguna Madre	1206T	TX	TX	27.458333	-97.341667	1992	1	21	-1.46947650111743	-0.356710234869953	0	1	0	-0.656622128690557	-0.992354739488554	-1.07139366978973	0.153180386334136	0.292166518887694	-0.192308502421942
100342	Upper Laguna Madre	1206T	TX	TX	27.458333	-97.341667	1998	5	7	0.299392279082021	-0.0289477285571799	0	1	0	-0.656622128690557	-0.992354739488554	-1.07139366978973	0.153180386334136	0.292166518887694	-0.192308502421942
100347	Upper Laguna Madre	1206T	TX	TX	27.458333	-97.341667	2000	9	27	-0.0653233476426297	0.58053901721771	0	0	0	-0.656622128690557	-0.992354739488554	-1.07139366978973	0.153180386334136	0.292166518887694	-0.192308502421942
100348	Upper Laguna Madre	1206T	TX	TX	27.458333	-97.341667	2001	1	30	-0.524487755362639	0.0918470021612137	0	1	1	-0.656622128690557	-0.992354739488554	-1.07139366978973	0.153180386334136	0.292166518887694	-0.192308502421942
100359	Upper Laguna Madre	1206T	TX	TX	27.458333	-97.341667	2003	12	9	-0.422695101662379	-0.0289477285571799	0	0	0	-0.656622128690557	-0.992354739488554	-1.07139366978973	0.153180386334136	0.292166518887694	-0.192308502421942
100380	Upper Laguna Madre	1207T	TX	TX	27.458333	-97.325	1994	4	8	-0.14817022045672	-0.16057378521553	0	1	0	-0.656622128690557	-0.992354739488554	-1.07139366978973	0.153180386334136	0.292166518887694	-0.192308502421942
100387	Upper Laguna Madre	1207T	TX	TX	27.458333	-97.325	2005	11	29	-0.63245333242623	0.404066067241537	0	2	0	-0.656622128690557	-0.992354739488554	-1.07139366978973	0.153180386334136	0.292166518887694	-0.192308502421942
100398	Upper Laguna Madre	1208T	TX	TX	27.441667	-97.358333	1991	9	17	0.48702741035192	0.167188721097242	0	2	0	-0.656622128690557	-0.992354739488554	-1.07139366978973	0.153180386334136	0.292166518887694	-0.192308502421942
100402	Upper Laguna Madre	1208T	TX	TX	27.441667	-97.358333	1994	5	10	0.232181034423458	-0.115375096261197	0	2	0	-0.656622128690557	-0.992354739488554	-1.07139366978973	0.153180386334136	0.292166518887694	-0.192308502421942
100409	Upper Laguna Madre	1208T	TX	TX	27.441667	-97.358333	2002	6	4	0.48702741035192	0.434990188169385	0	1	0	-0.656622128690557	-0.992354739488554	-1.07139366978973	0.153180386334136	0.292166518887694	-0.192308502421942
100455	Upper Laguna Madre	1210T	TX	TX	27.441667	-97.325	2000	1	6	-0.747389120373029	0.0526755743913409	0	0	0	-0.656622128690557	-0.992354739488554	-1.07139366978973	0.153180386334136	0.292166518887694	-0.192308502421942
100458	Upper Laguna Madre	1210T	TX	TX	27.441667	-97.325	2001	11	12	0.0896340483181699	0.340193330643423	0	0	1	-0.656622128690557	-0.992354739488554	-1.07139366978973	0.153180386334136	0.292166518887694	-0.192308502421942
100464	Upper Laguna Madre	1210T	TX	TX	27.441667	-97.325	2005	11	29	-0.524487755362639	0.465276652699274	0	0	1	-0.656622128690557	-0.992354739488554	-1.07139366978973	0.153180386334136	0.292166518887694	-0.192308502421942
100492	Upper Laguna Madre	1211T	TX	TX	27.425	-97.358333	1996	8	7	0.48702741035192	0.465276652699274	0	2	1	-0.656622128690557	-0.992354739488554	-1.07139366978973	0.153180386334136	0.292166518887694	-0.192308502421942
100496	Upper Laguna Madre	1211T	TX	TX	27.425	-97.358333	1998	7	9	0.601963198298718	0.372476860728577	0	1	0	-0.656622128690557	-0.992354739488554	-1.07139366978973	0.153180386334136	0.292166518887694	-0.192308502421942
100517	Upper Laguna Madre	1212T	TX	TX	27.425	-97.341667	1993	4	6	-0.422695101662379	-0.255370642741492	0	1	0	-0.656622128690557	-0.992354739488554	-1.07139366978973	0.153180386334136	0.292166518887694	-0.192308502421942
100554	Upper Laguna Madre	1213T	TX	TX	27.408333	-97.358333	1993	9	9	0.48702741035192	0.0124308243306498	0	4	0	-0.656622128690557	-0.992354739488554	-1.07139366978973	0.153180386334136	0.292166518887694	-0.192308502421942
100567	Upper Laguna Madre	1213T	TX	TX	27.408333	-97.358333	2004	5	20	0.364158929523829	-0.305166648405428	0	3	0	-0.656622128690557	-0.992354739488554	-1.07139366978973	0.153180386334136	0.292166518887694	-0.192308502421942
100679	Upper Laguna Madre	1217T	TX	TX	27.391667	-97.341667	1997	12	19	-0.63245333242623	-0.583133149054265	0	0	0	-0.656622128690557	-0.992354739488554	-1.07139366978973	0.153180386334136	0.292166518887694	-0.192308502421942
100736	Upper Laguna Madre	1220T	TX	TX	27.358333	-97.391667	1999	5	11	0.299392279082021	0.0526755743913409	0	2	0	-0.656622128690557	-0.992354739488554	-1.07139366978973	0.153180386334136	0.292166518887694	-0.192308502421942
100785	Upper Laguna Madre	1222T	TX	TX	27.341667	-97.391667	1998	4	27	0.0138402009892356	-0.115375096261197	0	0	0	-0.656622128690557	-0.992354739488554	-1.07139366978973	0.153180386334136	0.292166518887694	-0.192308502421942
100821	Upper Laguna Madre	1225T	TX	TX	27.358333	-97.691667	2003	6	24	0.545422366672083	-0.255370642741492	0	1	0	-0.656622128690557	-0.992354739488554	-1.07139366978973	0.153180386334136	0.292166518887694	-0.192308502421942
100822	Upper Laguna Madre	1225T	TX	TX	27.358333	-97.691667	2004	1	27	-0.87025760120112	-0.465563099081378	0	0	0	-0.656622128690557	-0.992354739488554	-1.07139366978973	0.153180386334136	0.292166518887694	-0.192308502421942
100823	Upper Laguna Madre	1225T	TX	TX	27.358333	-97.691667	2004	2	18	-0.524487755362639	-0.465563099081378	0	0	1	-0.656622128690557	-0.992354739488554	-1.07139366978973	0.153180386334136	0.292166518887694	-0.192308502421942
100843	Upper Laguna Madre	1226T	TX	TX	27.358333	-97.675	1997	12	8	-0.326407511409937	-1.27349397996514	0	0	0	-0.656622128690557	-0.992354739488554	-1.07139366978973	0.153180386334136	0.292166518887694	-0.192308502421942
100906	Upper Laguna Madre	1230T	TX	TX	27.341667	-97.658333	2002	7	2	0.48702741035192	0.524038147986242	0	1	0	-0.656622128690557	-0.992354739488554	-1.07139366978973	0.153180386334136	0.292166518887694	-0.192308502421942
100926	Upper Laguna Madre	1231T	TX	TX	27.341667	-97.525	1993	6	7	0.299392279082021	-1.27349397996514	0	0	1	-0.656622128690557	-0.992354739488554	-1.07139366978973	0.153180386334136	0.292166518887694	-0.192308502421942
100940	Upper Laguna Madre	1231T	TX	TX	27.341667	-97.525	2001	12	5	-0.0653233476426297	-0.207207590541601	0	2	1	-0.656622128690557	-0.992354739488554	-1.07139366978973	0.153180386334136	0.292166518887694	-0.192308502421942
100997	Upper Laguna Madre	1234T	TX	TX	27.325	-97.658333	1999	7	27	0.48702741035192	0.0526755743913409	0	2	0	-0.656622128690557	-0.992354739488554	-1.07139366978973	0.153180386334136	0.292166518887694	-0.192308502421942
101005	Upper Laguna Madre	1234T	TX	TX	27.325	-97.658333	2003	12	18	-0.63245333242623	-0.523172109813634	0	0	1	-0.656622128690557	-0.992354739488554	-1.07139366978973	0.153180386334136	0.292166518887694	-0.192308502421942
101014	Upper Laguna Madre	1235T	TX	TX	27.325	-97.641667	1991	1	17	-0.63245333242623	0.834417711899877	0	0	2	-0.656622128690557	-0.992354739488554	-1.07139366978973	0.153180386334136	0.292166518887694	-0.192308502421942
101023	Upper Laguna Madre	1235T	TX	TX	27.325	-97.641667	1996	3	12	-0.747389120373029	0.238853738514962	0	1	1	-0.656622128690557	-0.992354739488554	-1.07139366978973	0.153180386334136	0.292166518887694	-0.192308502421942
101029	Upper Laguna Madre	1235T	TX	TX	27.325	-97.641667	2000	3	6	-0.14817022045672	-0.0715258253986724	0	0	0	-0.656622128690557	-0.992354739488554	-1.07139366978973	0.153180386334136	0.292166518887694	-0.192308502421942
101030	Upper Laguna Madre	1235T	TX	TX	27.325	-97.641667	2001	6	18	0.601963198298718	0.762752694482157	0	1	1	-0.656622128690557	-0.992354739488554	-1.07139366978973	0.153180386334136	0.292166518887694	-0.192308502421942
101042	Upper Laguna Madre	1236T	TX	TX	27.325	-97.558333	1994	8	29	0.48702741035192	0.238853738514962	0	1	0	-0.656622128690557	-0.992354739488554	-1.07139366978973	0.153180386334136	0.292166518887694	-0.192308502421942
101047	Upper Laguna Madre	1236T	TX	TX	27.325	-97.558333	1999	3	22	-0.14817022045672	-0.465563099081378	0	2	1	-0.656622128690557	-0.992354739488554	-1.07139366978973	0.153180386334136	0.292166518887694	-0.192308502421942
101063	Upper Laguna Madre	1237T	TX	TX	27.325	-97.541667	1992	5	6	0.162333391641269	-0.926276335062435	0	2	0	-0.656622128690557	-0.992354739488554	-1.07139366978973	0.153180386334136	0.292166518887694	-0.192308502421942
101097	Upper Laguna Madre	1238T	TX	TX	27.325	-97.525	1993	1	8	-0.87025760120112	-0.356710234869953	0	0	0	-0.656622128690557	-0.992354739488554	-1.07139366978973	0.153180386334136	0.292166518887694	-0.192308502421942
101112	Upper Laguna Madre	1238T	TX	TX	27.325	-97.525	2005	9	19	0.601963198298718	0.524038147986242	0	1	0	-0.656622128690557	-0.992354739488554	-1.07139366978973	0.153180386334136	0.292166518887694	-0.192308502421942
101177	Upper Laguna Madre	1241T	TX	TX	27.308333	-97.575	1998	2	23	-0.326407511409937	-0.779269598708687	0	0	0	-0.656622128690557	-0.992354739488554	-1.07139366978973	0.153180386334136	0.292166518887694	-0.192308502421942
101183	Upper Laguna Madre	1241T	TX	TX	27.308333	-97.575	2004	12	20	-0.87025760120112	-0.255370642741492	0	0	1	-0.656622128690557	-0.992354739488554	-1.07139366978973	0.153180386334136	0.292166518887694	-0.192308502421942
101205	Upper Laguna Madre	1242T	TX	TX	27.308333	-97.558333	2004	8	25	0.48702741035192	-0.583133149054265	0	2	0	-0.656622128690557	-0.992354739488554	-1.07139366978973	0.153180386334136	0.292166518887694	-0.192308502421942
101244	Upper Laguna Madre	1244T	TX	TX	27.308333	-97.458333	1996	4	16	0.0138402009892356	0.372476860728577	0	1	1	-0.656622128690557	-0.992354739488554	-1.07139366978973	0.153180386334136	0.292166518887694	-0.192308502421942
101250	Upper Laguna Madre	1244T	TX	TX	27.308333	-97.458333	2000	6	29	0.426652591007087	0.167188721097242	0	0	0	-0.656622128690557	-0.992354739488554	-1.07139366978973	0.153180386334136	0.292166518887694	-0.192308502421942
101283	Upper Laguna Madre	1245T	TX	TX	27.291667	-97.658333	1996	9	10	0.48702741035192	0.738065701778006	0	0	0	-0.656622128690557	-0.992354739488554	-1.07139366978973	0.153180386334136	0.292166518887694	-0.192308502421942
101285	Upper Laguna Madre	1245T	TX	TX	27.291667	-97.658333	1996	11	20	0.0896340483181699	0.687410975546129	0	1	1	-0.656622128690557	-0.992354739488554	-1.07139366978973	0.153180386334136	0.292166518887694	-0.192308502421942
101332	Upper Laguna Madre	1247T	TX	TX	27.291667	-97.625	1998	2	23	-0.422695101662379	-0.926276335062435	0	0	0	-0.656622128690557	-0.992354739488554	-1.07139366978973	0.153180386334136	0.292166518887694	-0.192308502421942
101353	Upper Laguna Madre	1248T	TX	TX	27.291667	-97.591667	2000	6	27	0.48702741035192	0.27341630938259	0	1	0	-0.656622128690557	-0.992354739488554	-1.07139366978973	0.153180386334136	0.292166518887694	-0.192308502421942
101376	Upper Laguna Madre	1249T	TX	TX	27.291667	-97.575	2001	7	30	0.364158929523829	0.687410975546129	0	1	0	-0.656622128690557	-0.992354739488554	-1.07139366978973	0.153180386334136	0.292166518887694	-0.192308502421942
101386	Upper Laguna Madre	1250T	TX	TX	27.291667	-97.558333	1995	5	30	0.364158929523829	0.203458254957239	0	1	0	-0.656622128690557	-0.992354739488554	-1.07139366978973	0.153180386334136	0.292166518887694	-0.192308502421942
101394	Upper Laguna Madre	1250T	TX	TX	27.291667	-97.558333	1999	11	8	0.0138402009892356	-0.583133149054265	0	1	0	-0.656622128690557	-0.992354739488554	-1.07139366978973	0.153180386334136	0.292166518887694	-0.192308502421942
101517	Upper Laguna Madre	1254T	TX	TX	27.291667	-97.425	1998	2	20	-0.422695101662379	-0.523172109813634	0	3	0	-0.656622128690557	-0.992354739488554	-1.07139366978973	0.153180386334136	0.292166518887694	-0.192308502421942
101549	Upper Laguna Madre	1255T	TX	TX	27.275	-97.691667	1997	4	10	0.0138402009892356	0.0124308243306498	0	0	0	-0.656622128690557	-0.992354739488554	-1.07139366978973	0.153180386334136	0.292166518887694	-0.192308502421942
101550	Upper Laguna Madre	1255T	TX	TX	27.275	-97.691667	1997	7	8	0.48702741035192	0.203458254957239	0	1	0	-0.656622128690557	-0.992354739488554	-1.07139366978973	0.153180386334136	0.292166518887694	-0.192308502421942
101597	Upper Laguna Madre	1256T	TX	TX	27.275	-97.675	2005	6	16	0.65676403310177	0.130000874303536	0	1	0	-0.656622128690557	-0.992354739488554	-1.07139366978973	0.153180386334136	0.292166518887694	-0.192308502421942
101771	Upper Laguna Madre	1263T	TX	TX	27.275	-97.558333	1992	1	14	-0.87025760120112	0.0124308243306498	0	2	1	-0.656622128690557	-0.992354739488554	-1.07139366978973	0.153180386334136	0.292166518887694	-0.192308502421942
101786	Upper Laguna Madre	1263T	TX	TX	27.275	-97.558333	2004	7	20	0.545422366672083	-0.926276335062435	0	2	0	-0.656622128690557	-0.992354739488554	-1.07139366978973	0.153180386334136	0.292166518887694	-0.192308502421942
101791	Upper Laguna Madre	1263T	TX	TX	27.275	-97.558333	2005	6	16	0.601963198298718	0.130000874303536	0	1	0	-0.656622128690557	-0.992354739488554	-1.07139366978973	0.153180386334136	0.292166518887694	-0.192308502421942
101811	Upper Laguna Madre	1264T	TX	TX	27.275	-97.541667	1996	2	8	-0.87025760120112	0.167188721097242	0	2	1	-0.656622128690557	-0.992354739488554	-1.07139366978973	0.153180386334136	0.292166518887694	-0.192308502421942
101818	Upper Laguna Madre	1264T	TX	TX	27.275	-97.541667	2001	9	26	0.0896340483181699	0.524038147986242	0	2	0	-0.656622128690557	-0.992354739488554	-1.07139366978973	0.153180386334136	0.292166518887694	-0.192308502421942
101841	Upper Laguna Madre	1265T	TX	TX	27.275	-97.491667	1995	9	25	0.162333391641269	0.340193330643423	0	2	0	-0.656622128690557	-0.992354739488554	-1.07139366978973	0.153180386334136	0.292166518887694	-0.192308502421942
101883	Upper Laguna Madre	1266T	TX	TX	27.275	-97.475	1998	7	28	0.545422366672083	0.340193330643423	0	1	0	-0.656622128690557	-0.992354739488554	-1.07139366978973	0.153180386334136	0.292166518887694	-0.192308502421942
101974	Upper Laguna Madre	1271T	TX	TX	27.258333	-97.625	1996	4	8	-0.422695101662379	0.307184267577537	0	0	0	-0.656622128690557	-0.992354739488554	-1.07139366978973	0.153180386334136	0.292166518887694	-0.192308502421942
102016	Upper Laguna Madre	1272T	TX	TX	27.258333	-97.608333	2002	8	6	0.545422366672083	0.494951227410015	0	2	1	-0.656622128690557	-0.992354739488554	-1.07139366978973	0.153180386334136	0.292166518887694	-0.192308502421942
102031	Upper Laguna Madre	1273T	TX	TX	27.258333	-97.591667	1995	5	30	0.364158929523829	0.203458254957239	0	3	0	-0.656622128690557	-0.992354739488554	-1.07139366978973	0.153180386334136	0.292166518887694	-0.192308502421942
102033	Upper Laguna Madre	1273T	TX	TX	27.258333	-97.591667	1997	4	23	0.162333391641269	0.130000874303536	0	0	0	-0.656622128690557	-0.992354739488554	-1.07139366978973	0.153180386334136	0.292166518887694	-0.192308502421942
102036	Upper Laguna Madre	1273T	TX	TX	27.258333	-97.591667	1998	9	14	0.364158929523829	0.340193330643423	0	2	1	-0.656622128690557	-0.992354739488554	-1.07139366978973	0.153180386334136	0.292166518887694	-0.192308502421942
102061	Upper Laguna Madre	1274T	TX	TX	27.258333	-97.575	1996	5	6	0.162333391641269	0.404066067241537	0	1	0	-0.656622128690557	-0.992354739488554	-1.07139366978973	0.153180386334136	0.292166518887694	-0.192308502421942
102089	Upper Laguna Madre	1275T	TX	TX	27.258333	-97.558333	1993	7	28	0.232181034423458	-1.72906240686976	0	2	0	-0.656622128690557	-0.992354739488554	-1.07139366978973	0.153180386334136	0.292166518887694	-0.192308502421942
102105	Upper Laguna Madre	1275T	TX	TX	27.258333	-97.558333	2005	7	5	0.545422366672083	0.238853738514962	0	0	0	-0.656622128690557	-0.992354739488554	-1.07139366978973	0.153180386334136	0.292166518887694	-0.192308502421942
102163	Upper Laguna Madre	1277T	TX	TX	27.258333	-97.525	2005	7	5	0.601963198298718	0.238853738514962	1	1	0	-0.656622128690557	-0.992354739488554	-1.07139366978973	0.153180386334136	0.292166518887694	-0.192308502421942
102178	Upper Laguna Madre	1278T	TX	TX	27.258333	-97.508333	1992	2	6	-0.747389120373029	-0.465563099081378	0	3	0	-0.656622128690557	-0.992354739488554	-1.07139366978973	0.153180386334136	0.292166518887694	-0.192308502421942
102180	Upper Laguna Madre	1278T	TX	TX	27.258333	-97.508333	1994	8	3	0.426652591007087	0.0918470021612137	0	2	0	-0.656622128690557	-0.992354739488554	-1.07139366978973	0.153180386334136	0.292166518887694	-0.192308502421942
102184	Upper Laguna Madre	1278T	TX	TX	27.258333	-97.508333	1999	11	16	-0.0653233476426297	-0.255370642741492	0	1	0	-0.656622128690557	-0.992354739488554	-1.07139366978973	0.153180386334136	0.292166518887694	-0.192308502421942
102189	Upper Laguna Madre	1278T	TX	TX	27.258333	-97.508333	2004	11	22	0.0896340483181699	-0.0715258253986724	0	2	0	-0.656622128690557	-0.992354739488554	-1.07139366978973	0.153180386334136	0.292166518887694	-0.192308502421942
102224	Upper Laguna Madre	1280T	TX	TX	27.258333	-97.475	1993	2	9	-0.63245333242623	-0.16057378521553	0	1	1	-0.656622128690557	-0.992354739488554	-1.07139366978973	0.153180386334136	0.292166518887694	-0.192308502421942
102226	Upper Laguna Madre	1280T	TX	TX	27.258333	-97.475	1993	7	8	0.232181034423458	-1.17869712243918	0	1	0	-0.656622128690557	-0.992354739488554	-1.07139366978973	0.153180386334136	0.292166518887694	-0.192308502421942
102251	Upper Laguna Madre	1281T	TX	TX	27.241667	-97.625	1993	5	12	-0.0653233476426297	-0.583133149054265	0	1	1	-0.656622128690557	-0.992354739488554	-1.07139366978973	0.153180386334136	0.292166518887694	-0.192308502421942
102256	Upper Laguna Madre	1281T	TX	TX	27.241667	-97.625	1995	10	25	0.0896340483181699	0.340193330643423	0	2	2	-0.656622128690557	-0.992354739488554	-1.07139366978973	0.153180386334136	0.292166518887694	-0.192308502421942
102261	Upper Laguna Madre	1281T	TX	TX	27.241667	-97.625	2000	3	6	0.0138402009892356	-0.0715258253986724	0	2	1	-0.656622128690557	-0.992354739488554	-1.07139366978973	0.153180386334136	0.292166518887694	-0.192308502421942
102265	Upper Laguna Madre	1281T	TX	TX	27.241667	-97.625	2003	7	10	0.426652591007087	-0.115375096261197	0	1	0	-0.656622128690557	-0.992354739488554	-1.07139366978973	0.153180386334136	0.292166518887694	-0.192308502421942
102281	Upper Laguna Madre	1283T	TX	TX	27.241667	-97.558333	1991	11	5	-1.29973987836758	0.203458254957239	0	1	1	-0.656622128690557	-0.992354739488554	-1.07139366978973	0.153180386334136	0.292166518887694	-0.192308502421942
102283	Upper Laguna Madre	1283T	TX	TX	27.241667	-97.558333	1994	7	21	0.426652591007087	0.130000874303536	0	1	0	-0.656622128690557	-0.992354739488554	-1.07139366978973	0.153180386334136	0.292166518887694	-0.192308502421942
102318	Upper Laguna Madre	1284T	TX	TX	27.241667	-97.541667	1994	2	24	-0.524487755362639	-0.255370642741492	0	0	0	-0.656622128690557	-0.992354739488554	-1.07139366978973	0.153180386334136	0.292166518887694	-0.192308502421942
102327	Upper Laguna Madre	1284T	TX	TX	27.241667	-97.541667	1999	9	21	0.364158929523829	-0.523172109813634	0	0	0	-0.656622128690557	-0.992354739488554	-1.07139366978973	0.153180386334136	0.292166518887694	-0.192308502421942
102351	Upper Laguna Madre	1285T	TX	TX	27.241667	-97.525	1992	10	14	0.0896340483181699	-0.356710234869953	0	0	1	-0.656622128690557	-0.992354739488554	-1.07139366978973	0.153180386334136	0.292166518887694	-0.192308502421942
102410	Upper Laguna Madre	1287T	TX	TX	27.225	-97.408333	2003	11	17	0.232181034423458	-0.0715258253986724	0	1	0	-0.656622128690557	-0.992354739488554	-1.07139366978973	0.153180386334136	0.292166518887694	-0.192308502421942
102434	Upper Laguna Madre	1288T	TX	TX	27.208333	-97.408333	1998	5	26	0.364158929523829	0.130000874303536	0	0	0	-0.656622128690557	-0.992354739488554	-1.07139366978973	0.153180386334136	0.292166518887694	-0.192308502421942
102513	Upper Laguna Madre	1291T	TX	TX	27.175	-97.425	1994	9	7	0.48702741035192	0.130000874303536	0	0	0	-0.656622128690557	-0.992354739488554	-1.07139366978973	0.153180386334136	0.292166518887694	-0.192308502421942
102537	Upper Laguna Madre	1292T	TX	TX	27.175	-97.408333	1992	4	9	0.0896340483181699	-0.356710234869953	0	2	1	-0.656622128690557	-0.992354739488554	-1.07139366978973	0.153180386334136	0.292166518887694	-0.192308502421942
102541	Upper Laguna Madre	1292T	TX	TX	27.175	-97.408333	1994	3	10	-0.747389120373029	-0.0715258253986724	0	3	0	-0.656622128690557	-0.992354739488554	-1.07139366978973	0.153180386334136	0.292166518887694	-0.192308502421942
102550	Upper Laguna Madre	1292T	TX	TX	27.175	-97.408333	2000	3	27	0.232181034423458	0.203458254957239	0	2	0	-0.656622128690557	-0.992354739488554	-1.07139366978973	0.153180386334136	0.292166518887694	-0.192308502421942
102563	Lower Laguna Madre	1293T	TX	TX	26.775	-97.475	1993	10	4	0.311945943464484	0.256494191498642	0	1	1	1.50878667682422	-0.707140615967518	-0.507488420013871	1.26783554988132	1.17500788474492	-0.00488307177878879
[truncated: 1,802 more rows]
