# Supplementary material for: Considering the influence of land use/land cover on estuarine biotic richness with Bayesian hierarchical models
Source: Ecol Appl. 2022 Jul 14;32(7):e2675. doi: 10.1002/eap.2675 (PMC9786285; doi:10.1002/eap.2675)
Supplement: Supplementary file 2 — Data S1 [file EAP-32-e2675-s001.zip › DataS1/JAGS/Forage_Finfish_Model.txt]

###Forage Finfish Model###
#The following model uses JAGS 4.3.0
#Please refer to the file 'MetaDataS1.docx' for a description of how to properly run this model
#Please refer to the file 'README.txt' for the associated manuscript information

model{

# In the BUGS/JAGS language we must use an explicit for loop:
for(i in 1:N){
	# These lines describe the response distribution and linear model terms:
	Spp_Count_Forage_Finfish[i] ~ dpois(regression_fitted[i])
	regression_residual[i] <- Spp_Count_Forage_Finfish[i] - regression_fitted[i]
		log(regression_fitted[i]) <-Beta[1] + Beta[2] * Salinity_Mean[i] + Beta[3] * Temperature_Mean[i] + Beta[4] * Developed[i] + Beta[5] * Barren[i] + Beta[6] * Palustrine_Wetland[i] + Beta[7] * Estuarine_Wetland[i]+ Beta[8] * Cultivated_Cropland[i] + Beta[9]*Forest[i]+ Estuary_randomeffect[Estuary[i],1]+Estuary_randomeffect[Estuary[i],2]*Salinity_Mean[i]+Estuary_randomeffect[Estuary[i],3]*Temperature_Mean[i]+Program_randomeffect[Program[i],1]+Program_randomeffect[Program[i],2]*Salinity_Mean[i]+Program_randomeffect[Program[i],3]*Temperature_Mean[i]  


      Spp_Count_Forage_Finfish.new[i]~dpois(regression_fitted[i])
      regression_residual.new[i]<- Spp_Count_Forage_Finfish.new[i] - regression_fitted[i]
}

# These lines give the prior distributions for the parameters to be estimated:
Beta[1:9] ~ dmnorm(betafix[], Beta_precision[,])
betafix[1]~dnorm(0,taufix1)
betafix[2]~dnorm(0,taufix2)
betafix[3]~dnorm(0,taufix3)
betafix[4]~dnorm(0,taufix4)
betafix[5]~dnorm(0,taufix5)
betafix[6]~dnorm(0,taufix6)
betafix[7]~dnorm(0,taufix7)
betafix[8]~dnorm(0,taufix8)
betafix[9]~dnorm(0,taufix9)
taufix1<-1/varfix1
varfix1~dt(0,pow(2,-4),1)T(0,)
taufix2<-1/varfix2
varfix2~dt(0,pow(2,-4),1)T(0,)
taufix3<-1/varfix3
varfix3~dt(0,pow(2,-4),1)T(0,)
taufix4<-1/varfix4
varfix4~dt(0,pow(2,-4),1)T(0,)
taufix5<-1/varfix5
varfix5~dt(0,pow(2,-4),1)T(0,)
taufix6<-1/varfix6
varfix6~dt(0,pow(2,-4),1)T(0,)
taufix7<-1/varfix7
varfix7~dt(0,pow(2,-4),1)T(0,)
taufix8<-1/varfix8
varfix8~dt(0,pow(2,-4),1)T(0,)
taufix9<-1/varfix9
varfix9~dt(0,pow(2,-4),1)T(0,)

Beta_precision[1:9,1:9]~dwish(Omegafix[,], 9)
Beta_Sigma[1:9,1:9]<-inverse(Beta_precision[,])
Omegafix[1,1]<-1
Omegafix[2,2]<-1
Omegafix[3,3]<-1
Omegafix[4,4]<-1
Omegafix[5,5]<-1
Omegafix[6,6]<-1
Omegafix[7,7]<-1
Omegafix[8,8]<-1
Omegafix[9,9]<-1
Omegafix[1,2]<--.432
Omegafix[1,3]<--.347
Omegafix[1,4]<-.056
Omegafix[1,5]<--.013
Omegafix[1,6]<--.147
Omegafix[1,7]<-.039
Omegafix[1,8]<-.137
Omegafix[1,9]<--.042
Omegafix[2,1]<--.432
Omegafix[2,3]<-.139
Omegafix[2,4]<-.021
Omegafix[2,5]<-.030
Omegafix[2,6]<--.006
Omegafix[2,7]<--.031
Omegafix[2,8]<--.007
Omegafix[2,9]<-0.013
Omegafix[3,1]<--.347
Omegafix[3,2]<-.139
Omegafix[3,4]<--.001
Omegafix[3,5]<-.047
Omegafix[3,6]<-.019
Omegafix[3,7]<--.018
Omegafix[3,8]<--.039
Omegafix[3,9]<--.020
Omegafix[4,1]<-.056
Omegafix[4,2]<-.021
Omegafix[4,3]<--.001
Omegafix[4,5]<--.677
Omegafix[4,6]<--.322
Omegafix[4,7]<--.375
Omegafix[4,8]<-.191
Omegafix[4,9]<-0.099
Omegafix[5,1]<--.013
Omegafix[5,2]<-.030
Omegafix[5,3]<-.047
Omegafix[5,4]<--.677
Omegafix[5,6]<-.502
Omegafix[5,7]<-.257
Omegafix[5,8]<--.397
Omegafix[5,9]<--.417
Omegafix[6,1]<--.147
Omegafix[6,2]<--.006
Omegafix[6,3]<-.019
Omegafix[6,4]<--.322
Omegafix[6,5]<-.502
Omegafix[6,7]<--.288
Omegafix[6,8]<--.407
Omegafix[6,9]<--.481
Omegafix[7,1]<-.039
Omegafix[7,2]<--.031
Omegafix[7,3]<--.018
Omegafix[7,4]<--.375
Omegafix[7,5]<-.257
Omegafix[7,6]<--.288
Omegafix[7,8]<-.125
Omegafix[7,9]<-.372
Omegafix[8,1]<-.137
Omegafix[8,2]<--.007
Omegafix[8,3]<--.039
Omegafix[8,4]<-.191
Omegafix[8,5]<--.397
Omegafix[8,6]<--.407
Omegafix[8,7]<-.125
Omegafix[8,9]<-0.177
Omegafix[9,1]<--.042
Omegafix[9,2]<-0.013
Omegafix[9,3]<--.020
Omegafix[9,4]<-0.099
Omegafix[9,5]<--.417
Omegafix[9,6]<--.481
Omegafix[9,7]<-.372
Omegafix[9,8]<-0.177


for(Estuary_iterator in 1:33){
	Estuary_randomeffect[Estuary_iterator,1:3] ~ dmnorm(beta[], Estuary_precision[,])
}
beta[1]~dnorm(0,tau11)
beta[2]~dnorm(0,tau22)
beta[3]~dnorm(0,tau33)
tau11<-1/var11
var11~dt(0,pow(2,-4),1)T(0,)
tau22<-1/var22
var22~dt(0,pow(2,-4),1)T(0,)
tau33<-1/var33
var33~dt(0,pow(2,-4),1)T(0,)

Estuary_precision[1:3,1:3] ~ dwish(Omega[,], 3)
Estuary.Sigma[1:3,1:3]<-inverse(Estuary_precision[,])
for(Program_iterator in 1:7){
	Program_randomeffect[Program_iterator,1:3] ~ dmnorm(betta[], Program_precision[,])
}
betta[1]~dnorm(0,tau1)
betta[2]~dnorm(0,tau2)
betta[3]~dnorm(0,tau3)
tau1<-1/var1
var1~dt(0,pow(2,-4),1)T(0,)
tau2<-1/var2
var2~dt(0,pow(2,-4),1)T(0,)
tau3<-1/var3
var3~dt(0,pow(2,-4),1)T(0,)
Program_precision ~ dwish(Ommega[,], 3)
Program.Sigma[1:3,1:3]<-inverse(Program_precision[,])
resid.sum.sq <- sum(regression_residual^2)
resid.sum.sq.new <- sum(regression_residual.new^2)
fit<-sum(regression_residual)
fit.new<-sum(regression_residual.new)

Omega[1,1]<-1
Omega[2,2]<-1
Omega[3,3]<-1
Omega[1,2]<-0
Omega[1,3]<-0
Omega[2,1]<-0
Omega[2,3]<-0
Omega[3,1]<-0
Omega[3,2]<-0

Ommega[1,1]<-1
Ommega[2,2]<-1
Ommega[3,3]<-1
Ommega[1,2]<-0
Ommega[1,3]<-0
Ommega[2,1]<-0
Ommega[2,3]<-0
Ommega[3,1]<-0
Ommega[3,2]<-0

}

# These lines are hooks to be read by runjags (they are ignored by JAGS):
#monitor# Beta[1:9],betafix[1:9],beta[1],beta[2],beta[3],betta[1],betta[2],betta[3], Estuary_precision, Program_precision, fit, fit.new
#modules# glm on
#response# Spp_Count_Forage_Finfish
#residual# regression_residual
#fitted# regression_fitted
