# Supplementary material for: Considering the influence of land use/land cover on estuarine biotic richness with Bayesian hierarchical models
Source: Ecol Appl. 2022 Jul 14;32(7):e2675. doi: 10.1002/eap.2675 (PMC9786285; doi:10.1002/eap.2675)
Supplement: Supplementary file 2 — Data S1 [file EAP-32-e2675-s001.zip › DataS1/JAGS/Shrimp_Model.txt]

###Shrimp Model###
#The following model uses JAGS 4.3.0
#Please refer to the file 'MetaDataS1.docx' for a description of how to properly run this model
#Please refer to the file 'README.txt' for the associated manuscript information

model{

# In the BUGS/JAGS language we must use an explicit for loop:
for(i in 1:N){
	# These lines describe the response distribution and linear model terms:
	Spp_Count_Shrimp[i] ~ dpois(regression_fitted[i])
	regression_residual[i] <- Spp_Count_Shrimp[i] - regression_fitted[i]
	log(regression_fitted[i]) <-Beta[1] + Beta[2] * Salinity_Mean[i] + Beta[3] * Temperature_Mean[i] + Beta[4] * Developed[i] + Beta[5] * Barren[i] + Beta[6] * Palustrine_Wetland[i] + Beta[7] * Estuarine_Wetland[i] + Beta[8] * Cultivated_Cropland[i] + Beta[9] * Forest[i]+ Estuary_randomeffect[Estuary[i],1]+Estuary_randomeffect[Estuary[i],2]*Salinity_Mean[i]+Estuary_randomeffect[Estuary[i],3]*Temperature_Mean[i]+Program_randomeffect[Program[i],1]+Program_randomeffect[Program[i],2]*Salinity_Mean[i]+Program_randomeffect[Program[i],3]*Temperature_Mean[i]  

      Spp_Count_Shrimp.new[i]~dpois(regression_fitted[i])
      regression_residual.new[i]<- Spp_Count_Shrimp.new[i] - regression_fitted[i]

}

# These lines give the prior distributions for the parameters to be estimated:
Beta[1:9] ~ dmnorm(betafix[], Beta_precision[,])
betafix[1]~dnorm(0,taufix1)
betafix[2]~dnorm(0,taufix2)
betafix[3]~dnorm(0,taufix3)
betafix[4]~dnorm(0,taufix4)
betafix[5]~dnorm(0,taufix5)
betafix[6]~dnorm(0,taufix6)
betafix[7]~dnorm(0,taufix7)
betafix[8]~dnorm(0,taufix8)
betafix[9]~dnorm(0,taufix9)
taufix1<-1/varfix1
varfix1~dt(0,pow(2,-4),1)T(0,)
taufix2<-1/varfix2
varfix2~dt(0,pow(2,-4),1)T(0,)
taufix3<-1/varfix3
varfix3~dt(0,pow(2,-4),1)T(0,)
taufix4<-1/varfix4
varfix4~dt(0,pow(2,-4),1)T(0,)
taufix5<-1/varfix5
varfix5~dt(0,pow(2,-4),1)T(0,)
taufix6<-1/varfix6
varfix6~dt(0,pow(2,-4),1)T(0,)
taufix7<-1/varfix7
varfix7~dt(0,pow(2,-4),1)T(0,)
taufix8<-1/varfix8
varfix8~dt(0,pow(2,-4),1)T(0,)
taufix9<-1/varfix9
varfix9~dt(0,pow(2,-4),1)T(0,)


Beta_precision[1:9,1:9]~dwish(Omegafix[,], 9)
Beta_Sigma[1:9,1:9]<-inverse(Beta_precision[,])
Omegafix[1,1]<-1
Omegafix[2,2]<-1
Omegafix[3,3]<-1
Omegafix[4,4]<-1
Omegafix[5,5]<-1
Omegafix[6,6]<-1
Omegafix[7,7]<-1
Omegafix[8,8]<-1
Omegafix[9,9]<-1
Omegafix[1,2]<--.243
Omegafix[1,3]<-.632
Omegafix[1,4]<-.002
Omegafix[1,5]<-.044
Omegafix[1,6]<--.132
Omegafix[1,7]<-.097
Omegafix[1,8]<-.114
Omegafix[1,9]<-0.014
Omegafix[2,1]<--.243
Omegafix[2,3]<--.131
Omegafix[2,4]<-.012
Omegafix[2,5]<--.018
Omegafix[2,6]<-.011
Omegafix[2,7]<--.01
Omegafix[2,8]<--.018
Omegafix[2,9]<-0.01
Omegafix[3,1]<-.632
Omegafix[3,2]<--.131
Omegafix[3,4]<--.021
Omegafix[3,5]<-.054
Omegafix[3,6]<--.148
Omegafix[3,7]<-.105
Omegafix[3,8]<-.140
Omegafix[3,9]<-0.027
Omegafix[4,1]<-.002
Omegafix[4,2]<-.012
Omegafix[4,3]<--.021
Omegafix[4,5]<--.680
Omegafix[4,6]<--.207
Omegafix[4,7]<--.319
Omegafix[4,8]<-.043
Omegafix[4,9]<-0.167
Omegafix[5,1]<-.044
Omegafix[5,2]<--.018
Omegafix[5,3]<-.054
Omegafix[5,4]<--.680
Omegafix[5,6]<-.121
Omegafix[5,7]<-.352
Omegafix[5,8]<--.068
Omegafix[5,9]<--.340
Omegafix[6,1]<--.132
Omegafix[6,2]<-.011
Omegafix[6,3]<--.148
Omegafix[6,4]<--.207
Omegafix[6,5]<-.121
Omegafix[6,7]<--.437
Omegafix[6,8]<--.5
Omegafix[6,9]<--.417
Omegafix[7,1]<-.097
Omegafix[7,2]<--.01
Omegafix[7,3]<-.105
Omegafix[7,4]<--.319
Omegafix[7,5]<-.352
Omegafix[7,6]<--.437
Omegafix[7,8]<-.417
Omegafix[7,9]<-0.207
Omegafix[8,1]<-.114
Omegafix[8,2]<--.018
Omegafix[8,3]<-.14
Omegafix[8,4]<-.043
Omegafix[8,5]<--.068
Omegafix[8,6]<--.5
Omegafix[8,7]<-.417
Omegafix[8,9]<-0.07
Omegafix[9,1]<-.014
Omegafix[9,2]<-.01
Omegafix[9,3]<-.027
Omegafix[9,4]<-.167
Omegafix[9,5]<--.34
Omegafix[9,6]<--.417
Omegafix[9,7]<-.207
Omegafix[9,8]<-0.07


for(Estuary_iterator in 1:33){
	Estuary_randomeffect[Estuary_iterator,1:3] ~ dmnorm(beta[], Estuary_precision[,])
}
beta[1]~dnorm(0,tau11)
beta[2]~dnorm(0,tau22)
beta[3]~dnorm(0,tau33)
tau11<-1/var11
var11~dt(0,pow(2,-4),1)T(0,)
tau22<-1/var22
var22~dt(0,pow(2,-4),1)T(0,)
tau33<-1/var33
var33~dt(0,pow(2,-4),1)T(0,)

Estuary_precision[1:3,1:3] ~ dwish(Omega[,], 3)
Estuary.Sigma[1:3,1:3]<-inverse(Estuary_precision[,])
for(Program_iterator in 1:7){
	Program_randomeffect[Program_iterator,1:3] ~ dmnorm(betta[], Program_precision[,])
}
betta[1]~dnorm(0,tau1)
betta[2]~dnorm(0,tau2)
betta[3]~dnorm(0,tau3)
tau1<-1/var1
var1~dt(0,pow(2,-4),1)T(0,)
tau2<-1/var2
var2~dt(0,pow(2,-4),1)T(0,)
tau3<-1/var3
var3~dt(0,pow(2,-4),1)T(0,)
Program_precision ~ dwish(Ommega[,], 3)
Program.Sigma[1:3,1:3]<-inverse(Program_precision[,])
resid.sum.sq <- sum(regression_residual^2)
resid.sum.sq.new <- sum(regression_residual.new^2)
fit<-sum(regression_residual)
fit.new<-sum(regression_residual.new)

Omega[1,1]<-1
Omega[2,2]<-1
Omega[3,3]<-1
Omega[1,2]<-0
Omega[1,3]<-0
Omega[2,1]<-0
Omega[2,3]<-0
Omega[3,1]<-0
Omega[3,2]<-0

Ommega[1,1]<-1
Ommega[2,2]<-1
Ommega[3,3]<-1
Ommega[1,2]<-0
Ommega[1,3]<-0
Ommega[2,1]<-0
Ommega[2,3]<-0
Ommega[3,1]<-0
Ommega[3,2]<-0

}

# These lines are hooks to be read by runjags (they are ignored by JAGS):
#monitor# Beta[1:9],betafix[1:9],beta[1],beta[2],beta[3],betta[1],betta[2],betta[3], Estuary_precision, Program_precision, fit, fit.new
#modules# glm on
#response# Spp_Count_Shrimp
#residual# regression_residual
#fitted# regression_fitted
