# Supplementary material for: Considering the influence of land use/land cover on estuarine biotic richness with Bayesian hierarchical models
Source: Ecol Appl. 2022 Jul 14;32(7):e2675. doi: 10.1002/eap.2675 (PMC9786285; doi:10.1002/eap.2675)
Supplement: Supplementary file 2 — Data S1 [file EAP-32-e2675-s001.zip › DataS1/R/Bayesian_Hierarchical_models.R]

###Bayesian Hierarchical Models###
#The following code runs the Bayesian hierarchical models used in the manuscript.  
#Please refer to file MetadataS1.docx for more details about running each model and the underlying dataset.
#Please refer to the file 'README.txt' for the associated manuscript information
#This codebase was created and run using R version 3.6.0 (2019-04-26) -- "Planting of a Tree"

#Please install the following packages and their respective dependencies if you have not done so:
#install.packages("rjags")
#install.packages("runjags")
#install.packages("coda")
#install.packages("lme4")

#Load libraries
library(rjags)
library(runjags)
library(coda)
library(lme4)

#Load dataset 
trawl_estuary_data<-read.csv("./Data/trawl_estuary_data.csv",header=T) 

###PELAGIC
#initial values
numrows<-nrow(trawl_estuary_data)
initslist_Pelagic<-list(
  "Beta"=c(-1,1,1,-1,-.25,1,.5,.1,.75),
  "betafix"=c(-1,1,1,-1,-.25,1,.5,.1,.75),
  "beta"=c(.8,.44,.42),
  "betta"=c(.63,.06,.24),
  "Beta_precision"= structure(.Data=c(.1,0,0,0,0,0,0,0,0,
                                      0,.1,0,0,0,0,0,0,0,
                                      0,0,.1,0,0,0,0,0,0,
                                      0,0,0,.1,0,0,0,0,0,
                                      0,0,0,0,.1,0,0,0,0,
                                      0,0,0,0,0,.1,0,0,0,
                                      0,0,0,0,0,0,.1,0,0,
                                      0,0,0,0,0,0,0,.1,0,
                                      0,0,0,0,0,0,0,0,.1),.Dim=c(9,9)),
  "ESTUARY_1_precision" = structure(.Data=c(.1,0,0,0,.1,0,0,0,.1),.Dim=c(3,3)),
  "Program_precision" = structure(.Data=c(.1,0,0,0,.1,0,0,0,.1),.Dim=c(3,3)))

#model run
Bayes_Pelagic<-autorun.jags(model = './JAGS/Pelagic_Model.txt',
                             data = list('Spp_Count_Pelagic' = trawl_estuary_data$Spp_Count_Pelagic,
                                         'Salinity_Mean' = trawl_estuary_data$Salinity_Mean,
                                         'Temperature_Mean'=trawl_estuary_data$Temperature_Mean,
                                         'Developed'=trawl_estuary_data$Developed,
                                         'Palustrine_Wetland'=trawl_estuary_data$Palustrine_Wetland,
                                         'Estuarine_Wetland'=trawl_estuary_data$Estuarine_Wetland,
                                         'Barren'=trawl_estuary_data$Barren,
                                         'Cultivated_Cropland'=trawl_estuary_data$Cultivated_Cropland,
                                         'Forest'=trawl_estuary_data$Forest,
                                         'N'=numrows,
                                         'Estuary'=trawl_estuary_data$Estuary,
                                         'Program'=trawl_estuary_data$Program),
                             n.chains = 4, inits = initslist_Pelagic, max.time = '1hr',
                             method='parallel',n.sims=4,psrf.target=1.10,crash.retry=5,adapt=10000)

###FORAGE FINFISH
#inital values
numrows<-nrow(trawl_estuary_data)
initslist_ForageFinfish<-list(
  "Beta"=c(-1,-.1,-.1,-1,.19,.39,.47,-.05,0.5),
  "betafix"=c(-1,-.1,-.1,-1,.19,.39,.47,-.05,0.5),
  "beta"=c(.15,.03,.01),
  "betta"=c(.1,.01,.01),
  "Beta_precision"= structure(.Data=c(.1,0,0,0,0,0,0,0,0,
                                      0,.1,0,0,0,0,0,0,0,
                                      0,0,.1,0,0,0,0,0,0,
                                      0,0,0,.1,0,0,0,0,0,
                                      0,0,0,0,.1,0,0,0,0,
                                      0,0,0,0,0,.1,0,0,0,
                                      0,0,0,0,0,0,.1,0,0,
                                      0,0,0,0,0,0,0,.1,0,
                                      0,0,0,0,0,0,0,0,.1),.Dim=c(9,9)),
  "ESTUARY_1_precision" = structure(.Data=c(.1,0,0,
                                            0,.1,0,
                                            0,0,.1),.Dim=c(3,3)),
  "Program_precision" = structure(.Data=c(.1,0,0,
                                          0,.1,0,
                                          0,0,.1),.Dim=c(3,3)))

#model run
Bayes_Forage_Finfish<-autorun.jags(model = './JAGS/Forage_Finfish_Model.txt',
                          data = list('Spp_Count_Forage_Finfish' = trawl_estuary_data$Spp_Count_Forage_Finfish,
                                      'Salinity_Mean' = trawl_estuary_data$Salinity_Mean,
                                      'Temperature_Mean'=trawl_estuary_data$Temperature_Mean,
                                      'Developed'=trawl_estuary_data$Developed,
                                      'Palustrine_Wetland'=trawl_estuary_data$Palustrine_Wetland,
                                      'Estuarine_Wetland'=trawl_estuary_data$Estuarine_Wetland,
                                      'Barren'=trawl_estuary_data$Barren,
                                      'Cultivated_Cropland'=trawl_estuary_data$Cultivated_Cropland,
                                      'Forest'=trawl_estuary_data$Forest,
                                      'N'=numrows,
                                      'Estuary'=trawl_estuary_data$Estuary,
                                      'Program'=trawl_estuary_data$Program),
                          n.chains = 4, inits = initslist_ForageFinfish, max.time = '1.5hr',
                          method='parallel',n.sims=4,psrf.target=1.10, crash.retry=5,adapt=10000)

###SHRIMP
#initial values
numrows<-nrow(trawl_estuary_data)
initslist_Shrimp<-list(
  "Beta"=c(-1,1,1,.1,.1,-.3,.3,.5,.1),
  "betafix"=c(-1,1,1,.1,.1,-.3,.3,.5,.1),
  "beta"=c(.12,.05,.08),
  "betta"=c(.45,.01,.02),
  "Beta_precision"= structure(.Data=c(.1,0,0,0,0,0,0,0,0,
                                      0,.1,0,0,0,0,0,0,0,
                                      0,0,.1,0,0,0,0,0,0,
                                      0,0,0,.1,0,0,0,0,0,
                                      0,0,0,0,.1,0,0,0,0,
                                      0,0,0,0,0,.1,0,0,0,
                                      0,0,0,0,0,0,.1,0,0,
                                      0,0,0,0,0,0,0,.1,0,
                                      0,0,0,0,0,0,0,0,.1),.Dim=c(9,9)),
  "ESTUARY_1_precision" = structure(.Data=c(.1,0,0,
                                            0,.1,0,
                                            0,0,.1),.Dim=c(3,3)),
  "Program_precision" = structure(.Data=c(.1,0,0,
                                          0,.1,0,
                                          0,0,.1),.Dim=c(3,3)))

#model run
Bayes_Shrimp<-autorun.jags(model = './JAGS/Shrimp_Model.txt',
                            data = list('Spp_Count_Shrimp' = trawl_estuary_data$Spp_Count_Shrimp,
                                        'Salinity_Mean' = trawl_estuary_data$Salinity_Mean,
                                        'Temperature_Mean'=trawl_estuary_data$Temperature_Mean,
                                        'Developed'=trawl_estuary_data$Developed,
                                        'Palustrine_Wetland'=trawl_estuary_data$Palustrine_Wetland,
                                        'Estuarine_Wetland'=trawl_estuary_data$Estuarine_Wetland,
                                        'Barren'=trawl_estuary_data$Barren,
                                        'Cultivated_Cropland'=trawl_estuary_data$Cultivated_Cropland,
                                        'Forest'=trawl_estuary_data$Forest,
                                        'N'=numrows,
                                        'Estuary'=trawl_estuary_data$Estuary,
                                        'Program'=trawl_estuary_data$Program),
                            n.chains = 4, inits = initslist_Shrimp, max.time = '1.5hr',
                            method='parallel',n.sims=4,psrf.target=1.10, crash.retry=5,adapt=10000)

#Run Posterior Predictive Checks
source("./R/Posterior_Predictive_Checks.R")
