# Supplementary material for: Considering the influence of land use/land cover on estuarine biotic richness with Bayesian hierarchical models
Source: Ecol Appl. 2022 Jul 14;32(7):e2675. doi: 10.1002/eap.2675 (PMC9786285; doi:10.1002/eap.2675)
Supplement: Supplementary file 2 — Data S1 [file EAP-32-e2675-s001.zip › DataS1/R/Pelagic Replacement.R]

#Shad
m3BayesShad2<-Bayes_Pelagic
mcmcShad<-m3BayesShad2$mcmc
mcmcShad2<-mcmcShad[[1]][,c(1,2,3,4,5,6,7,8,9,19,22)]
mcmcShad2<-as.data.frame(mcmcShad2)

mcmcShad2<-mcmcShad2[c((nrow(mcmcShad2)-10000):nrow(mcmcShad2)),]

for(i in 1:nrow(mcmcShad2)){
  mcmcShad2$Dev_fitted[i]<-mcmcShad2$`Beta[1]`[i]+mcmcShad2$`Beta[4]`[i]*min(MD3$DevAll)+mcmcShad2$`beta[1]`[i]+
    +mcmcShad2$`betta[1]`[i]
  mcmcShad2$Barren_fitted[i]<-mcmcShad2$`Beta[1]`[i]+mcmcShad2$`Beta[5]`[i]*min(MD3$Barren)+mcmcShad2$`beta[1]`[i]+
    +mcmcShad2$`betta[1]`[i]
  mcmcShad2$Palust_fitted[i]<-mcmcShad2$`Beta[1]`[i]+mcmcShad2$`Beta[6]`[i]*min(MD3$PalustWetAll)+mcmcShad2$`beta[1]`[i]+
    +mcmcShad2$`betta[1]`[i]
  mcmcShad2$Wet_fitted[i]<-mcmcShad2$`Beta[1]`[i]+mcmcShad2$`Beta[7]`[i]*min(MD3$WetAll)+mcmcShad2$`beta[1]`[i]+
    +mcmcShad2$`betta[1]`[i]
  mcmcShad2$Crop_fitted[i]<-mcmcShad2$`Beta[1]`[i]+mcmcShad2$`Beta[8]`[i]*min(MD3$CultCrop)+mcmcShad2$`beta[1]`[i]+
    +mcmcShad2$`betta[1]`[i]
  mcmcShad2$For_fitted[i]<-mcmcShad2$`Beta[1]`[i]+mcmcShad2$`Beta[9]`[i]*min(MD3$ForAll)+mcmcShad2$`beta[1]`[i]+
    +mcmcShad2$`betta[1]`[i]
}

#write.csv(mcmcShad2,"C:/Users/ashamaskin/Desktop/testDevBayes_Shad_NEW.csv")
plotShad<-data.frame("Dev"=unique(MD69$DevAll),
                     "Bar"=unique(MD69$Barren),
                     "Palust"=unique(MD69$PalustWetAll),
                     "Wet"=unique(MD69$WetAll),
                     "Crop"=unique(MD69$CultCrop),
                     "For"=unique(MD69$ForAll))
#write.csv(plotShad,"C:/Users/ashamaskin/Desktop/plotShad.csv")

#Find Fitted values within r
SppCountDev<-aggregate(SppCountMack~DevAll,MD69,mean)
SppCountDev$logSppCountMack<-log(SppCountDev$SppCountMack+.01)
SppCountBarren<-aggregate(SppCountMack~Barren,MD69,mean)
SppCountBarren$logSppCountMack<-log(SppCountBarren$SppCountMack+.01)
SppCountPalust<-aggregate(SppCountMack~PalustWetAll,MD69,mean)
SppCountPalust$logSppCountMack<-log(SppCountPalust$SppCountMack+.01)
SppCountWet<-aggregate(SppCountMack~WetAll,MD69,mean)
SppCountWet$logSppCountMack<-log(SppCountWet$SppCountMack+.01)
SppCountCrop<-aggregate(SppCountMack~CultCrop,MD69,mean)
SppCountCrop$logSppCountMack<-log(SppCountCrop$SppCountMack+.01)
SppCountFor<-aggregate(SppCountMack~ForAll,MD69,mean)
SppCountFor$logSppCountMack<-log(SppCountFor$SppCountMack+.01)

#Dev PelagicFitted
Dev_ordered<-sort(plotShad$Dev)
PelDevfit<-mcmcShad2[,c(1:4,10:12)]
Dev_Shad<-data.frame(PelDevfit$Dev_fitted)
for(i in 2:length(Dev_ordered)){
  Dev_Shad[,i]<-NA
}
for(i in 1:nrow(Dev_Shad)){
  for(j in 2:length(Dev_ordered)){
    Dev_Shad[i,j]<-PelDevfit[i,1]+PelDevfit[i,5]+PelDevfit[i,6]+PelDevfit[i,4]*Dev_ordered[j]}
}

#Plot fitted values against transformed variables

#Dev_Shad<-read.csv("C:/Users/ashamaskin/Desktop/Dev_Shad.csv",header = T)
#Barren_Shad<-read.csv("C:/Users/ashamaskin/Desktop/Barren_Shad.csv",header = T)
#Palust_Shad<-read.csv("C:/Users/ashamaskin/Desktop/Palust_Shad.csv",header = T)
#Wet_Shad<-read.csv("C:/Users/ashamaskin/Desktop/Wet_Shad.csv",header = T)


SppCountDev$UL<-0
SppCountDev$LL<-0
SppCountDev$five<-0
SppCountDev$ninetyfive<-0
SppCountDev$ninety<-0
SppCountDev$ten<-0
SppCountDev$mean<-0
for(i in 1:ncol(Dev_Shad)){
  tmpstring<-as.numeric(Dev_Shad[,i])
  tmpstring<-sort(tmpstring)
  SppCountDev$LL[i]<-tmpstring[round(.025*length(tmpstring),0)]
  SppCountDev$UL[i]<-tmpstring[length(tmpstring)-round(.025*length(tmpstring),0)]
  SppCountDev$ninetyfive[i]<-tmpstring[length(tmpstring)-round(.05*length(tmpstring),0)]
  SppCountDev$five[i]<-tmpstring[round(.05*length(tmpstring),0)]
  SppCountDev$ninety[i]<-tmpstring[length(tmpstring)-round(.1*length(tmpstring),0)]
  SppCountDev$ten[i]<-tmpstring[round(.1*length(tmpstring),0)]
  SppCountDev$mean[i]<-mean(tmpstring)
}


plot(mean~DevAll,SppCountDev,ylim=c(-5,5),type="l",lwd=2,main="Developed Land",xlab="ln(Developed)",ylab="ln(Pelagic Spp. Count)",col="white")
#for(i in 6:ncol(Dev_Shrimp)){
#  lines(Dev_Shrimp[,1],Dev_Shrimp[,i],col="grey")
#}
polygon(c(SppCountDev$DevAll,rev(SppCountDev$DevAll)),c(SppCountDev$UL,rev(SppCountDev$LL)),col="gray",border = NA)
polygon(c(SppCountDev$DevAll,rev(SppCountDev$DevAll)),c(SppCountDev$ninety,rev(SppCountDev$ten)),col="pink",border = NA)
lines(SppCountDev$DevAll,SppCountDev$mean,col="black",type='l',lty=1,lwd=2)
lines(SppCountDev$DevAll,SppCountDev$UL,col="black",type='l',lty=2,lwd=2)
lines(SppCountDev$DevAll,SppCountDev$LL,col="black",type='l',lty=2,lwd=2)
#lines(SppCountDev$DevAll,SppCountDev$ninetyfive,col="black",type='l',lty=2,lwd=2)
#lines(SppCountDev$DevAll,SppCountDev$five,col="black",type='l',lty=2,lwd=2)
lines(SppCountDev$DevAll,SppCountDev$ninety,col="black",type='l',lty=2,lwd=2)
lines(SppCountDev$DevAll,SppCountDev$ten,col="black",type='l',lty=2,lwd=2)

points(SppCountDev$DevAll,SppCountDev$logSppCountMack,col="red",type = 'p')
legend("topright",c("estuary","90 percent CI","95 percent CI"),pch=c(1,15,15),col=c("red","pink","gray"))

#Barren PelagicFitted
Barren_ordered<-sort(plotShad$Bar)
PelBarrenfit<-mcmcShad2[,c(1:3,5,10:11,13)]
Barren_Shad<-data.frame(PelBarrenfit$Barren_fitted)
for(i in 2:length(Barren_ordered)){
  Barren_Shad[,i]<-NA
}
for(i in 1:nrow(Barren_Shad)){
  for(j in 2:length(Barren_ordered)){
    Barren_Shad[i,j]<-PelBarrenfit[i,1]+PelBarrenfit[i,5]+PelBarrenfit[i,6]+PelBarrenfit[i,4]*Barren_ordered[j]}
}


SppCountBarren$UL<-0
SppCountBarren$LL<-0
SppCountBarren$five<-0
SppCountBarren$ninetyfive<-0
SppCountBarren$ninety<-0
SppCountBarren$ten<-0
SppCountBarren$mean<-0
for(i in 1:ncol(Barren_Shad)){
  tmpstring<-as.numeric(Barren_Shad[,i])
  tmpstring<-sort(tmpstring)
  SppCountBarren$LL[i]<-tmpstring[round(.025*length(tmpstring),0)]
  SppCountBarren$UL[i]<-tmpstring[length(tmpstring)-round(.025*length(tmpstring),0)]
  SppCountBarren$ninetyfive[i]<-tmpstring[length(tmpstring)-round(.05*length(tmpstring),0)]
  SppCountBarren$five[i]<-tmpstring[round(.05*length(tmpstring),0)]
  SppCountBarren$ninety[i]<-tmpstring[length(tmpstring)-round(.1*length(tmpstring),0)]
  SppCountBarren$ten[i]<-tmpstring[round(.1*length(tmpstring),0)]
  SppCountBarren$mean[i]<-mean(tmpstring)
}

plot(mean~Barren,SppCountBarren,ylim=c(-5,5),type="l",lwd=2,main="Barren Land",xlab="ln(Barren)",ylab="ln(Pelagic Spp. Count)",col="white")
#for(i in 6:ncol(Dev_Shrimp)){
#  lines(Dev_Shrimp[,1],Dev_Shrimp[,i],col="grey")
#}
polygon(c(SppCountBarren$Barren,rev(SppCountBarren$Barren)),c(SppCountBarren$UL,rev(SppCountBarren$LL)),col="gray",border = NA)
polygon(c(SppCountBarren$Barren,rev(SppCountBarren$Barren)),c(SppCountBarren$ninety,rev(SppCountBarren$ten)),col="pink",border = NA)
lines(SppCountBarren$Barren,SppCountBarren$mean,col="black",type='l',lty=1,lwd=2)
lines(SppCountBarren$Barren,SppCountBarren$UL,col="black",type='l',lty=2,lwd=2)
lines(SppCountBarren$Barren,SppCountBarren$LL,col="black",type='l',lty=2,lwd=2)
#lines(SppCountBarren$Barren,SppCountBarren$ninetyfive,col="black",type='l',lty=2,lwd=2)
#lines(SppCountBarren$Barren,SppCountBarren$five,col="black",type='l',lty=2,lwd=2)
lines(SppCountBarren$Barren,SppCountBarren$ninety,col="black",type='l',lty=2,lwd=2)
lines(SppCountBarren$Barren,SppCountBarren$ten,col="black",type='l',lty=2,lwd=2)

points(SppCountBarren$Barren,SppCountBarren$logSppCountMack,col="red",type = 'p')
legend("topright",c("estuary","90 percent CI","95 percent CI"),pch=c(1,15,15),col=c("red","pink","gray"))

#Palust PelagicFitted
Palust_ordered<-sort(plotShad$Palust)
PelPalustfit<-mcmcShad2[,c(1:3,6,10:11,14)]
Palust_Shad<-data.frame(PelPalustfit$Palust_fitted)
for(i in 2:length(Palust_ordered)){
  Palust_Shad[,i]<-NA
}
for(i in 1:nrow(Palust_Shad)){
  for(j in 2:length(Palust_ordered)){
    Palust_Shad[i,j]<-PelPalustfit[i,1]+PelPalustfit[i,5]+PelPalustfit[i,6]+PelPalustfit[i,4]*Palust_ordered[j]}
}


SppCountPalust$UL<-0
SppCountPalust$LL<-0
SppCountPalust$five<-0
SppCountPalust$ninetyfive<-0
SppCountPalust$ninety<-0
SppCountPalust$ten<-0
SppCountPalust$mean<-0
for(i in 1:ncol(Palust_Shad)){
  tmpstring<-as.numeric(Palust_Shad[,i])
  tmpstring<-sort(tmpstring)
  SppCountPalust$LL[i]<-tmpstring[round(.025*length(tmpstring),0)]
  SppCountPalust$UL[i]<-tmpstring[length(tmpstring)-round(.025*length(tmpstring),0)]
  SppCountPalust$ninetyfive[i]<-tmpstring[length(tmpstring)-round(.05*length(tmpstring),0)]
  SppCountPalust$five[i]<-tmpstring[round(.05*length(tmpstring),0)]
  SppCountPalust$ninety[i]<-tmpstring[length(tmpstring)-round(.1*length(tmpstring),0)]
  SppCountPalust$ten[i]<-tmpstring[round(.1*length(tmpstring),0)]
  SppCountPalust$mean[i]<-mean(tmpstring)
}

plot(mean~PalustWetAll,SppCountPalust,ylim=c(-5,5),type="l",lwd=2,main="Palustrine Wetland",xlab="ln(Palustrine Wetland)",ylab="ln(Pelagic Spp. Count)",col="white")
#for(i in 6:ncol(Dev_Shrimp)){
#  lines(Dev_Shrimp[,1],Dev_Shrimp[,i],col="grey")
#}
polygon(c(SppCountPalust$PalustWetAll,rev(SppCountPalust$PalustWetAll)),c(SppCountPalust$UL,rev(SppCountPalust$LL)),col="gray",border = NA)
polygon(c(SppCountPalust$PalustWetAll,rev(SppCountPalust$PalustWetAll)),c(SppCountPalust$ninety,rev(SppCountPalust$ten)),col="pink",border = NA)
lines(SppCountPalust$PalustWetAll,SppCountPalust$mean,col="black",type='l',lty=1,lwd=2)
lines(SppCountPalust$PalustWetAll,SppCountPalust$UL,col="black",type='l',lty=2,lwd=2)
lines(SppCountPalust$PalustWetAll,SppCountPalust$LL,col="black",type='l',lty=2,lwd=2)
#lines(SppCountPalust$PalustWetAll,SppCountPalust$ninetyfive,col="black",type='l',lty=2,lwd=2)
#lines(SppCountPalust$PalustWetAll,SppCountPalust$five,col="black",type='l',lty=2,lwd=2)
lines(SppCountPalust$PalustWetAll,SppCountPalust$ninety,col="black",type='l',lty=2,lwd=2)
lines(SppCountPalust$PalustWetAll,SppCountPalust$ten,col="black",type='l',lty=2,lwd=2)

points(SppCountPalust$PalustWetAll,SppCountPalust$logSppCountMack,col="red",type = 'p')
legend("topright",c("estuary","90 percent CI","95 percent CI"),pch=c(1,15,15),col=c("red","pink","gray"))

#Estuarine Wetlands PelagicFitted
Wet_ordered<-sort(plotShad$Wet)
PelWetfit<-mcmcShad2[,c(1:3,7,10:11,15)]
Wet_Shad<-data.frame(PelWetfit$Wet_fitted)
for(i in 2:length(Wet_ordered)){
  Wet_Shad[,i]<-NA
}
for(i in 1:nrow(Wet_Shad)){
  for(j in 2:length(Wet_ordered)){
    Wet_Shad[i,j]<-PelWetfit[i,1]+PelWetfit[i,5]+PelWetfit[i,6]+PelWetfit[i,4]*Wet_ordered[j]}
}


SppCountWet$UL<-0
SppCountWet$LL<-0
SppCountWet$five<-0
SppCountWet$ninetyfive<-0
SppCountWet$ninety<-0
SppCountWet$ten<-0
SppCountWet$mean<-0
for(i in 1:ncol(Wet_Shad)){
  tmpstring<-as.numeric(Wet_Shad[,i])
  tmpstring<-sort(tmpstring)
  SppCountWet$LL[i]<-tmpstring[round(.025*length(tmpstring),0)]
  SppCountWet$UL[i]<-tmpstring[length(tmpstring)-round(.025*length(tmpstring),0)]
  SppCountWet$ninetyfive[i]<-tmpstring[length(tmpstring)-round(.05*length(tmpstring),0)]
  SppCountWet$five[i]<-tmpstring[round(.05*length(tmpstring),0)]
  SppCountWet$ninety[i]<-tmpstring[length(tmpstring)-round(.1*length(tmpstring),0)]
  SppCountWet$ten[i]<-tmpstring[round(.1*length(tmpstring),0)]
  SppCountWet$mean[i]<-mean(tmpstring)
}

plot(mean~WetAll,SppCountWet,ylim=c(-5,5),type="l",lwd=2,main="Estuarine Wetland",xlab="ln(Estuarine Wetland)",ylab="ln(Pelagic Spp. Count)",col="white")
#for(i in 6:ncol(Dev_Shrimp)){
#  lines(Dev_Shrimp[,1],Dev_Shrimp[,i],col="grey")
#}
polygon(c(SppCountWet$WetAll,rev(SppCountWet$WetAll)),c(SppCountWet$UL,rev(SppCountWet$LL)),col="gray",border = NA)
polygon(c(SppCountWet$WetAll,rev(SppCountWet$WetAll)),c(SppCountWet$ninety,rev(SppCountWet$ten)),col="pink",border = NA)
lines(SppCountWet$WetAll,SppCountWet$mean,col="black",type='l',lty=1,lwd=2)
lines(SppCountWet$WetAll,SppCountWet$UL,col="black",type='l',lty=2,lwd=2)
lines(SppCountWet$WetAll,SppCountWet$LL,col="black",type='l',lty=2,lwd=2)
#lines(SppCountWet$WetAll,SppCountWet$ninetyfive,col="black",type='l',lty=2,lwd=2)
#lines(SppCountWet$WetAll,SppCountWet$five,col="black",type='l',lty=2,lwd=2)
lines(SppCountWet$WetAll,SppCountWet$ninety,col="black",type='l',lty=2,lwd=2)
lines(SppCountWet$WetAll,SppCountWet$ten,col="black",type='l',lty=2,lwd=2)

points(SppCountWet$WetAll,SppCountWet$logSppCountMack,col="red",type = 'p')
legend("topright",c("estuary","90 percent CI","95 percent CI"),pch=c(1,15,15),col=c("red","pink","gray"))

#Cropland PelagicFitted
Crop_ordered<-sort(plotShad$Crop)
PelCropfit<-mcmcShad2[,c(1:3,8,10:11,16)]
Crop_Shad<-data.frame(PelCropfit$Crop_fitted)
for(i in 2:length(Crop_ordered)){
  Crop_Shad[,i]<-NA
}
for(i in 1:nrow(Crop_Shad)){
  for(j in 2:length(Crop_ordered)){
    Crop_Shad[i,j]<-PelCropfit[i,1]+PelCropfit[i,5]+PelCropfit[i,6]+PelCropfit[i,4]*Crop_ordered[j]}
}


SppCountCrop$UL<-0
SppCountCrop$LL<-0
SppCountCrop$five<-0
SppCountCrop$ninetyfive<-0
SppCountCrop$ninety<-0
SppCountCrop$ten<-0
SppCountCrop$mean<-0
for(i in 1:ncol(Crop_Shad)){
  tmpstring<-as.numeric(Crop_Shad[,i])
  tmpstring<-sort(tmpstring)
  SppCountCrop$LL[i]<-tmpstring[round(.025*length(tmpstring),0)]
  SppCountCrop$UL[i]<-tmpstring[length(tmpstring)-round(.025*length(tmpstring),0)]
  SppCountCrop$ninetyfive[i]<-tmpstring[length(tmpstring)-round(.05*length(tmpstring),0)]
  SppCountCrop$five[i]<-tmpstring[round(.05*length(tmpstring),0)]
  SppCountCrop$ninety[i]<-tmpstring[length(tmpstring)-round(.1*length(tmpstring),0)]
  SppCountCrop$ten[i]<-tmpstring[round(.1*length(tmpstring),0)]
  SppCountCrop$mean[i]<-mean(tmpstring)
}

plot(mean~CultCrop,SppCountCrop,ylim=c(-5,5),type="l",lwd=2,main="Cultivated Cropland",xlab="ln(Cultivated Cropland)",ylab="ln(Pelagic Spp. Count)",col="white")
#for(i in 6:ncol(Dev_Shrimp)){
#  lines(Dev_Shrimp[,1],Dev_Shrimp[,i],col="grey")
#}
polygon(c(SppCountCrop$CultCrop,rev(SppCountCrop$CultCrop)),c(SppCountCrop$UL,rev(SppCountCrop$LL)),col="gray",border = NA)
polygon(c(SppCountCrop$CultCrop,rev(SppCountCrop$CultCrop)),c(SppCountCrop$ninety,rev(SppCountCrop$ten)),col="pink",border = NA)
lines(SppCountCrop$CultCrop,SppCountCrop$mean,col="black",type='l',lty=1,lwd=2)
lines(SppCountCrop$CultCrop,SppCountCrop$UL,col="black",type='l',lty=2,lwd=2)
lines(SppCountCrop$CultCrop,SppCountCrop$LL,col="black",type='l',lty=2,lwd=2)
#lines(SppCountCrop$CultCrop,SppCountCrop$ninetyfive,col="black",type='l',lty=2,lwd=2)
#lines(SppCountCrop$CultCrop,SppCountCrop$five,col="black",type='l',lty=2,lwd=2)
lines(SppCountCrop$CultCrop,SppCountCrop$ninety,col="black",type='l',lty=2,lwd=2)
lines(SppCountCrop$CultCrop,SppCountCrop$ten,col="black",type='l',lty=2,lwd=2)

points(SppCountCrop$CultCrop,SppCountCrop$logSppCountMack,col="red",type = 'p')
legend("topright",c("estuary","90 percent CI","95 percent CI"),pch=c(1,15,15),col=c("red","pink","gray"))

#Forest PelagicFitted
For_ordered<-sort(plotShad$For)
PelForfit<-mcmcShad2[,c(1:3,9:11,17)]
For_Shad<-data.frame(PelForfit$For_fitted)
for(i in 2:length(For_ordered)){
  For_Shad[,i]<-NA
}
for(i in 1:nrow(For_Shad)){
  for(j in 2:length(For_ordered)){
    For_Shad[i,j]<-PelForfit[i,1]+PelForfit[i,5]+PelForfit[i,6]+PelForfit[i,4]*For_ordered[j]}
}


SppCountFor$UL<-0
SppCountFor$LL<-0
SppCountFor$five<-0
SppCountFor$ninetyfive<-0
SppCountFor$ninety<-0
SppCountFor$ten<-0
SppCountFor$mean<-0
for(i in 1:ncol(For_Shad)){
  tmpstring<-as.numeric(For_Shad[,i])
  tmpstring<-sort(tmpstring)
  SppCountFor$LL[i]<-tmpstring[round(.025*length(tmpstring),0)]
  SppCountFor$UL[i]<-tmpstring[length(tmpstring)-round(.025*length(tmpstring),0)]
  SppCountFor$ninetyfive[i]<-tmpstring[length(tmpstring)-round(.05*length(tmpstring),0)]
  SppCountFor$five[i]<-tmpstring[round(.05*length(tmpstring),0)]
  SppCountFor$ninety[i]<-tmpstring[length(tmpstring)-round(.1*length(tmpstring),0)]
  SppCountFor$ten[i]<-tmpstring[round(.1*length(tmpstring),0)]
  SppCountFor$mean[i]<-mean(tmpstring)
}

plot(mean~ForAll,SppCountFor,ylim=c(-5,5),type="l",lwd=2,main="Forested Land",xlab="ln(Forest)",ylab="ln(Pelagic Spp. Count)",col="white")
#for(i in 6:ncol(Dev_Shrimp)){
#  lines(Dev_Shrimp[,1],Dev_Shrimp[,i],col="grey")
#}
polygon(c(SppCountFor$ForAll,rev(SppCountFor$ForAll)),c(SppCountFor$UL,rev(SppCountFor$LL)),col="gray",border = NA)
polygon(c(SppCountFor$ForAll,rev(SppCountFor$ForAll)),c(SppCountFor$ninety,rev(SppCountFor$ten)),col="pink",border = NA)
lines(SppCountFor$ForAll,SppCountFor$mean,col="black",type='l',lty=1,lwd=2)
lines(SppCountFor$ForAll,SppCountFor$UL,col="black",type='l',lty=2,lwd=2)
lines(SppCountFor$ForAll,SppCountFor$LL,col="black",type='l',lty=2,lwd=2)
#lines(SppCountFor$ForAll,SppCountFor$ninetyfive,col="black",type='l',lty=2,lwd=2)
#lines(SppCountFor$ForAll,SppCountFor$five,col="black",type='l',lty=2,lwd=2)
lines(SppCountFor$ForAll,SppCountFor$ninety,col="black",type='l',lty=2,lwd=2)
lines(SppCountFor$ForAll,SppCountFor$ten,col="black",type='l',lty=2,lwd=2)

points(SppCountFor$ForAll,SppCountFor$logSppCountMack,col="red",type = 'p')
legend("topright",c("estuary","90 percent CI","95 percent CI"),pch=c(1,15,15),col=c("red","pink","gray"))
#IntLow<-m3BayesShad2$summaries[1]
#IntMean<-m3BayesShad2$summaries[121]
#IntHigh<-m3BayesShad2$summaries[81]
#DevLow<-m3BayesShad2$summaries[4]
#DevMean<-m3BayesShad2$summaries[124]
#DevHigh<-m3BayesShad2$summaries[84]
#BarrenLow<-m3BayesShad2$summaries[5]
#BarrenMean<-m3BayesShad2$summaries[125]
#BarrenHigh<-m3BayesShad2$summaries[85]
#PalustLow<-m3BayesShad2$summaries[6]
#PalustMean<-m3BayesShad2$summaries[126]
#PalustHigh<-m3BayesShad2$summaries[86]
#WetLow<-m3BayesShad2$summaries[7]
#WetMean<-m3BayesShad2$summaries[127]
#WetHigh<-m3BayesShad2$summaries[87]

#for(i in 2:ncol(Dev_Shad)){
#  Dev_Shad[1,i]<-ifelse(Dev_Shad[1,i]<IntLow,-99,ifelse(Dev_Shad[1,i]>IntHigh,-99,Dev_Shad[1,i]))
#  Barren_Shad[1,i]<-ifelse(Barren_Shad[1,i]<IntLow,-99,ifelse(Barren_Shad[1,i]>IntHigh,-99,Barren_Shad[1,i]))
#  Palust_Shad[1,i]<-ifelse(Palust_Shad[1,i]<IntLow,-99,ifelse(Palust_Shad[1,i]>IntHigh,-99,Palust_Shad[1,i]))
#  Wet_Shad[1,i]<-ifelse(Wet_Shad[1,i]<IntLow,-99,ifelse(Wet_Shad[1,i]>IntHigh,-99,Wet_Shad[1,i]))
#}

#for(i in 2:ncol(Dev_Shad)){
#Dev_Shad[2,i]<-ifelse(Dev_Shad[2,i]<DevLow,-99,ifelse(Dev_Shad[2,i]>DevHigh,-99,Dev_Shad[2,i]))
#Barren_Shad[2,i]<-ifelse(Barren_Shad[2,i]<BarrenLow,-99,ifelse(Barren_Shad[2,i]>BarrenHigh,-99,Barren_Shad[2,i]))
#Palust_Shad[2,i]<-ifelse(Palust_Shad[2,i]<PalustLow,-99,ifelse(Palust_Shad[2,i]>PalustHigh,-99,Palust_Shad[2,i]))
#Wet_Shad[2,i]<-ifelse(Wet_Shad[2,i]<WetLow,-99,ifelse(Wet_Shad[2,i]>WetHigh,-99,Wet_Shad[2,i]))
#}

#Dev_Shad<-Dev_Shad[,which(Dev_Shad[1,]>-99)]
#Dev_Shad<-Dev_Shad[,which(Dev_Shad[2,]>-99)]
#Barren_Shad<-Barren_Shad[,which(Barren_Shad[1,]>-99)]
#Barren_Shad<-Barren_Shad[,which(Barren_Shad[2,]>-99)]
#Palust_Shad<-Palust_Shad[,which(Palust_Shad[1,]>-99)]
#Palust_Shad<-Palust_Shad[,which(Palust_Shad[2,]>-99)]
#Wet_Shad<-Wet_Shad[,which(Wet_Shad[1,]>-99)]
#Wet_Shad<-Wet_Shad[,which(Wet_Shad[2,]>-99)]

#Dev_Shad<-Dev_Shad[-c(1,2),]
#maxDevPlot<-max(Dev_Shad[,c(2:ncol(Dev_Shad))])
#minDevPlot<-min(Dev_Shad[,c(2:ncol(Dev_Shad))])

par(mfrow=c(3,2))
#Plot raw fitted values against untransformed variables 

estlist<-unique(MD69$ESTUARY_1)
estlist<-as.character(estlist)
MD1$ESTUARY_1<-as.character(MD1$ESTUARY_1)
MD1<-MD1[which(MD1$ESTUARY_1%in%c(estlist)),]
MD1$Dev_raw<-MD1$DevHigh+MD1$DevLow+MD1$DevMed+MD1$DevOpen
MD1$Palust_Raw<-MD1$PalustEmWet+MD1$PalustForWet+MD1$PalustScrubWet
MD1$Wet_Raw<-MD1$EstEmWet+MD1$EstForWet+MD1$EstScrubWet
MD1$For_Raw<-MD1$ForestDec+MD1$ForestEv+MD1$ForestMix
rawDev<-unique(MD1$Dev_raw)
rawBarren<-unique(MD1$Barren)
rawPalust<-unique(MD1$Palust_Raw)
rawWet<-unique(MD1$Wet_Raw)
rawCrop<-unique(MD1$CultCrop)
rawFor<-unique(MD1$For_Raw)
rawDev<-sort(rawDev,decreasing = F)
rawBarren<-sort(rawBarren,decreasing = F)
rawPalust<-sort(rawPalust,decreasing = F)
rawWet<-sort(rawWet,decreasing = F)
rawCrop<-sort(rawCrop,decreasing=F)
rawFor<-sort(rawFor,decreasing=F)

AvgeCatch<-aggregate(Dev_raw~ESTUARY_1,MD1,mean)

SppCountDev$Dev_raw<-rawDev
SppCountDev<-merge(SppCountDev,AvgeCatch,by="Dev_raw",all.x=T)
SppCountBarren$Barren_raw<-rawBarren
SppCountPalust$Palust_raw<-rawPalust
SppCountWet$Wet_raw<-rawWet
SppCountCrop$Crop_raw<-rawCrop
SppCountFor$For_raw<-rawFor

#Dev PelagicRaw
Dev_Shad<-exp(Dev_Shad)

SppCountDev$UL<-0
SppCountDev$LL<-0
SppCountDev$five<-0
SppCountDev$ninetyfive<-0
SppCountDev$ninety<-0
SppCountDev$ten<-0
SppCountDev$mean<-0

for(i in 1:nrow(SppCountDev)){
  tmpstring<-as.numeric(Dev_Shad[,i])
  tmpstring<-sort(tmpstring)
  SppCountDev$LL[i]<-tmpstring[round(.025*length(tmpstring),0)]
  SppCountDev$UL[i]<-tmpstring[length(tmpstring)-round(.025*length(tmpstring),0)]
  SppCountDev$ninetyfive[i]<-tmpstring[length(tmpstring)-round(.05*length(tmpstring),0)]
  SppCountDev$five[i]<-tmpstring[round(.05*length(tmpstring),0)]
  SppCountDev$ninety[i]<-tmpstring[length(tmpstring)-round(.1*length(tmpstring),0)]
  SppCountDev$ten[i]<-tmpstring[round(.1*length(tmpstring),0)]
  SppCountDev$mean[i]<-mean(tmpstring)
}


plot(SppCountMack~Dev_raw,SppCountDev,ylim=c(0,3),type="l",main="Developed Land",xlab="Developed",ylab="Pelagic Spp. Count",col="white")
#for(i in 6:ncol(Dev_Shrimp)){
#  lines(Dev_Shrimp[,1],Dev_Shrimp[,i],col="grey")
#}
polygon(c(SppCountDev$Dev_raw,rev(SppCountDev$Dev_raw)),c(SppCountDev$UL,rev(SppCountDev$LL)),col="grey",border = NA)
polygon(c(SppCountDev$Dev_raw,rev(SppCountDev$Dev_raw)),c(SppCountDev$ninety,rev(SppCountDev$ten)),col="pink",border = NA)
lines(SppCountDev$Dev_raw,SppCountDev$mean,col="black",lwd=2)
lines(SppCountDev$Dev_raw,SppCountDev$UL,col="black",type='l',lty=2,lwd=2)
lines(SppCountDev$Dev_raw,SppCountDev$LL,col="black",type='l',lty=2,lwd=2)
lines(SppCountDev$Dev_raw,SppCountDev$ninety,col="black",type='l',lty=2,lwd=2)
lines(SppCountDev$Dev_raw,SppCountDev$ten,col="black",type='l',lty=2,lwd=2)
#lines(SppCountDev$Dev_raw,SppCountDev$ninetyfive,col="black",type='l',lty=2,lwd=2)
#lines(SppCountDev$Dev_raw,SppCountDev$five,col="black",type='l',lty=2,lwd=2)

points(SppCountDev$Dev_raw,SppCountDev$SppCountMack,col="red",type = 'p')
legend("topright",c("estuary","90 percent CI","95 percent CI"),pch=c(1,15,15),col=c("red","pink","gray"))

#Barren PelagicRaw 
Barren_Shad<-exp(Barren_Shad)

SppCountBarren$UL<-0
SppCountBarren$LL<-0
SppCountBarren$five<-0
SppCountBarren$ninetyfive<-0
SppCountBarren$ninety<-0
SppCountBarren$ten<-0
SppCountBarren$mean<-0

for(i in 1:nrow(SppCountBarren)){
  tmpstring<-as.numeric(Barren_Shad[,i])
  tmpstring<-sort(tmpstring)
  SppCountBarren$LL[i]<-tmpstring[round(.025*length(tmpstring),0)]
  SppCountBarren$UL[i]<-tmpstring[length(tmpstring)-round(.025*length(tmpstring),0)]
  SppCountBarren$ninetyfive[i]<-tmpstring[length(tmpstring)-round(.05*length(tmpstring),0)]
  SppCountBarren$five[i]<-tmpstring[round(.05*length(tmpstring),0)]
  SppCountBarren$ninety[i]<-tmpstring[length(tmpstring)-round(.1*length(tmpstring),0)]
  SppCountBarren$ten[i]<-tmpstring[round(.1*length(tmpstring),0)]
  SppCountBarren$mean[i]<-mean(tmpstring)
}


plot(SppCountMack~Barren_raw,SppCountBarren,ylim=c(0,3),type="l",main="Barren Land",xlab="Barren",ylab="Pelagic Spp. Count",col="white")
#for(i in 6:ncol(Dev_Shrimp)){
#  lines(Dev_Shrimp[,1],Dev_Shrimp[,i],col="grey")
#}
polygon(c(SppCountBarren$Barren_raw,rev(SppCountBarren$Barren_raw)),c(SppCountBarren$UL,rev(SppCountBarren$LL)),col="grey",border = NA)
polygon(c(SppCountBarren$Barren_raw,rev(SppCountBarren$Barren_raw)),c(SppCountBarren$ninety,rev(SppCountBarren$ten)),col="pink",border = NA)
lines(SppCountBarren$Barren_raw,SppCountBarren$mean,col="black",lwd=2)
lines(SppCountBarren$Barren_raw,SppCountBarren$UL,col="black",type='l',lty=2,lwd=2)
lines(SppCountBarren$Barren_raw,SppCountBarren$LL,col="black",type='l',lty=2,lwd=2)
lines(SppCountBarren$Barren_raw,SppCountBarren$ninety,col="black",type='l',lty=2,lwd=2)
lines(SppCountBarren$Barren_raw,SppCountBarren$ten,col="black",type='l',lty=2,lwd=2)
#lines(SppCountBarren$Barren_raw,SppCountBarren$ninetyfive,col="black",type='l',lty=2,lwd=2)
#lines(SppCountBarren$Barren_raw,SppCountBarren$five,col="black",type='l',lty=2,lwd=2)

points(SppCountBarren$Barren_raw,SppCountBarren$SppCountMack,col="red",type = 'p')
legend("topright",c("estuary","90 percent CI","95 percent CI"),pch=c(1,15,15),col=c("red","pink","gray"))

#Palustrine PelagicRaw
Palust_Shad<-exp(Palust_Shad)

SppCountPalust$UL<-0
SppCountPalust$LL<-0
SppCountPalust$five<-0
SppCountPalust$ninetyfive<-0
SppCountPalust$ninety<-0
SppCountPalust$ten<-0
SppCountPalust$mean<-0

for(i in 1:nrow(SppCountPalust)){
  tmpstring<-as.numeric(Palust_Shad[,i])
  tmpstring<-sort(tmpstring)
  SppCountPalust$LL[i]<-tmpstring[round(.025*length(tmpstring),0)]
  SppCountPalust$UL[i]<-tmpstring[length(tmpstring)-round(.025*length(tmpstring),0)]
  SppCountPalust$ninetyfive[i]<-tmpstring[length(tmpstring)-round(.05*length(tmpstring),0)]
  SppCountPalust$five[i]<-tmpstring[round(.05*length(tmpstring),0)]
  SppCountPalust$ninety[i]<-tmpstring[length(tmpstring)-round(.1*length(tmpstring),0)]
  SppCountPalust$ten[i]<-tmpstring[round(.1*length(tmpstring),0)]
  SppCountPalust$mean[i]<-mean(tmpstring)
}


plot(SppCountMack~Palust_raw,SppCountPalust,ylim=c(0,3),type="l",main="Palustrine Wetland",xlab="Palustrine Wetland",ylab="Pelagic Spp. Count",col="white")
#for(i in 6:ncol(Dev_Shrimp)){
#  lines(Dev_Shrimp[,1],Dev_Shrimp[,i],col="grey")
#}
polygon(c(SppCountPalust$Palust_raw,rev(SppCountPalust$Palust_raw)),c(SppCountPalust$UL,rev(SppCountPalust$LL)),col="grey",border = NA)
polygon(c(SppCountPalust$Palust_raw,rev(SppCountPalust$Palust_raw)),c(SppCountPalust$ninety,rev(SppCountPalust$ten)),col="pink",border = NA)
lines(SppCountPalust$Palust_raw,SppCountPalust$mean,col="black",lwd=2)
lines(SppCountPalust$Palust_raw,SppCountPalust$UL,col="black",type='l',lty=2,lwd=2)
lines(SppCountPalust$Palust_raw,SppCountPalust$LL,col="black",type='l',lty=2,lwd=2)
lines(SppCountPalust$Palust_raw,SppCountPalust$ninety,col="black",type='l',lty=2,lwd=2)
lines(SppCountPalust$Palust_raw,SppCountPalust$ten,col="black",type='l',lty=2,lwd=2)
#lines(SppCountPalust$Palust_raw,SppCountPalust$ninetyfive,col="black",type='l',lty=2,lwd=2)
#lines(SppCountPalust$Palust_raw,SppCountPalust$five,col="black",type='l',lty=2,lwd=2)

points(SppCountPalust$Palust_raw,SppCountPalust$SppCountMack,col="red",type = 'p')
legend("topright",c("estuary","90 percent CI","95 percent CI"),pch=c(1,15,15),col=c("red","pink","gray"))

#Estuarine Wetland PelagicRaw
Wet_Shad<-exp(Wet_Shad)

SppCountWet$UL<-0
SppCountWet$LL<-0
SppCountWet$five<-0
SppCountWet$ninetyfive<-0
SppCountWet$ninety<-0
SppCountWet$ten<-0
SppCountWet$mean<-0

for(i in 1:nrow(SppCountWet)){
  tmpstring<-as.numeric(Wet_Shad[,i])
  tmpstring<-sort(tmpstring)
  SppCountWet$LL[i]<-tmpstring[round(.025*length(tmpstring),0)]
  SppCountWet$UL[i]<-tmpstring[length(tmpstring)-round(.025*length(tmpstring),0)]
  SppCountWet$ninetyfive[i]<-tmpstring[length(tmpstring)-round(.05*length(tmpstring),0)]
  SppCountWet$five[i]<-tmpstring[round(.05*length(tmpstring),0)]
  SppCountWet$ninety[i]<-tmpstring[length(tmpstring)-round(.1*length(tmpstring),0)]
  SppCountWet$ten[i]<-tmpstring[round(.1*length(tmpstring),0)]
  SppCountWet$mean[i]<-mean(tmpstring)
}


plot(SppCountMack~Wet_raw,SppCountWet,ylim=c(0,3),type="l",main="Estuarine Wetland",xlab="Estuarine Wetland",ylab="Pelagic Spp. Count",col="white")
#for(i in 6:ncol(Dev_Shrimp)){
#  lines(Dev_Shrimp[,1],Dev_Shrimp[,i],col="grey")
#}
polygon(c(SppCountWet$Wet_raw,rev(SppCountWet$Wet_raw)),c(SppCountWet$UL,rev(SppCountWet$LL)),col="grey",border = NA)
polygon(c(SppCountWet$Wet_raw,rev(SppCountWet$Wet_raw)),c(SppCountWet$ninety,rev(SppCountWet$ten)),col="pink",border = NA)
lines(SppCountWet$Wet_raw,SppCountWet$mean,col="black",lwd=2)
lines(SppCountWet$Wet_raw,SppCountWet$UL,col="black",type='l',lty=2,lwd=2)
lines(SppCountWet$Wet_raw,SppCountWet$LL,col="black",type='l',lty=2,lwd=2)
lines(SppCountWet$Wet_raw,SppCountWet$ninety,col="black",type='l',lty=2,lwd=2)
lines(SppCountWet$Wet_raw,SppCountWet$ten,col="black",type='l',lty=2,lwd=2)
#lines(SppCountWet$Wet_raw,SppCountWet$ninetyfive,col="black",type='l',lty=2,lwd=2)
#lines(SppCountWet$Wet_raw,SppCountWet$five,col="black",type='l',lty=2,lwd=2)

points(SppCountWet$Wet_raw,SppCountWet$SppCountMack,col="red",type = 'p')
legend("topright",c("estuary","90 percent CI","95 percent CI"),pch=c(1,15,15),col=c("red","pink","gray"))

#Cropland PelagicRaw
Crop_Shad<-exp(Crop_Shad)

SppCountCrop$UL<-0
SppCountCrop$LL<-0
SppCountCrop$five<-0
SppCountCrop$ninetyfive<-0
SppCountCrop$ninety<-0
SppCountCrop$ten<-0
SppCountCrop$mean<-0

for(i in 1:nrow(SppCountCrop)){
  tmpstring<-as.numeric(Crop_Shad[,i])
  tmpstring<-sort(tmpstring)
  SppCountCrop$LL[i]<-tmpstring[round(.025*length(tmpstring),0)]
  SppCountCrop$UL[i]<-tmpstring[length(tmpstring)-round(.025*length(tmpstring),0)]
  SppCountCrop$ninetyfive[i]<-tmpstring[length(tmpstring)-round(.05*length(tmpstring),0)]
  SppCountCrop$five[i]<-tmpstring[round(.05*length(tmpstring),0)]
  SppCountCrop$ninety[i]<-tmpstring[length(tmpstring)-round(.1*length(tmpstring),0)]
  SppCountCrop$ten[i]<-tmpstring[round(.1*length(tmpstring),0)]
  SppCountCrop$mean[i]<-mean(tmpstring)
}


plot(SppCountMack~Crop_raw,SppCountCrop,ylim=c(0,3),type="l",main="Cultivated Cropland",xlab="Cultivated Cropland",ylab="Pelagic Spp. Count",col="white")
#for(i in 6:ncol(Dev_Shrimp)){
#  lines(Dev_Shrimp[,1],Dev_Shrimp[,i],col="grey")
#}
polygon(c(SppCountCrop$Crop_raw,rev(SppCountCrop$Crop_raw)),c(SppCountCrop$UL,rev(SppCountCrop$LL)),col="grey",border = NA)
polygon(c(SppCountCrop$Crop_raw,rev(SppCountCrop$Crop_raw)),c(SppCountCrop$ninety,rev(SppCountCrop$ten)),col="pink",border = NA)
lines(SppCountCrop$Crop_raw,SppCountCrop$mean,col="black",lwd=2)
lines(SppCountCrop$Crop_raw,SppCountCrop$UL,col="black",type='l',lty=2,lwd=2)
lines(SppCountCrop$Crop_raw,SppCountCrop$LL,col="black",type='l',lty=2,lwd=2)
lines(SppCountCrop$Crop_raw,SppCountCrop$ninety,col="black",type='l',lty=2,lwd=2)
lines(SppCountCrop$Crop_raw,SppCountCrop$ten,col="black",type='l',lty=2,lwd=2)
#lines(SppCountCrop$Crop_raw,SppCountCrop$ninetyfive,col="black",type='l',lty=2,lwd=2)
#lines(SppCountCrop$Crop_raw,SppCountCrop$five,col="black",type='l',lty=2,lwd=2)

points(SppCountCrop$Crop_raw,SppCountCrop$SppCountMack,col="red",type = 'p')
legend("topright",c("estuary","90 percent CI","95 percent CI"),pch=c(1,15,15),col=c("red","pink","gray"))

#Forest Land PelagicRaw
For_Shad<-exp(For_Shad)

SppCountFor$UL<-0
SppCountFor$LL<-0
SppCountFor$five<-0
SppCountFor$ninetyfive<-0
SppCountFor$ninety<-0
SppCountFor$ten<-0
SppCountFor$mean<-0

for(i in 1:nrow(SppCountFor)){
  tmpstring<-as.numeric(For_Shad[,i])
  tmpstring<-sort(tmpstring)
  SppCountFor$LL[i]<-tmpstring[round(.025*length(tmpstring),0)]
  SppCountFor$UL[i]<-tmpstring[length(tmpstring)-round(.025*length(tmpstring),0)]
  SppCountFor$ninetyfive[i]<-tmpstring[length(tmpstring)-round(.05*length(tmpstring),0)]
  SppCountFor$five[i]<-tmpstring[round(.05*length(tmpstring),0)]
  SppCountFor$ninety[i]<-tmpstring[length(tmpstring)-round(.1*length(tmpstring),0)]
  SppCountFor$ten[i]<-tmpstring[round(.1*length(tmpstring),0)]
  SppCountFor$mean[i]<-mean(tmpstring)
}


plot(SppCountMack~For_raw,SppCountFor,ylim=c(0,3),type="l",main="Forest Land",xlab="Forest",ylab="Pelagic Spp. Count",col="white")
#for(i in 6:ncol(Dev_Shrimp)){
#  lines(Dev_Shrimp[,1],Dev_Shrimp[,i],col="grey")
#}
polygon(c(SppCountFor$For_raw,rev(SppCountFor$For_raw)),c(SppCountFor$UL,rev(SppCountFor$LL)),col="grey",border = NA)
polygon(c(SppCountFor$For_raw,rev(SppCountFor$For_raw)),c(SppCountFor$ninety,rev(SppCountFor$ten)),col="pink",border = NA)
lines(SppCountFor$For_raw,SppCountFor$mean,col="black",lwd=2)
lines(SppCountFor$For_raw,SppCountFor$UL,col="black",type='l',lty=2,lwd=2)
lines(SppCountFor$For_raw,SppCountFor$LL,col="black",type='l',lty=2,lwd=2)
lines(SppCountFor$For_raw,SppCountFor$ninety,col="black",type='l',lty=2,lwd=2)
lines(SppCountFor$For_raw,SppCountFor$ten,col="black",type='l',lty=2,lwd=2)
#lines(SppCountFor$For_raw,SppCountFor$ninetyfive,col="black",type='l',lty=2,lwd=2)
#lines(SppCountFor$For_raw,SppCountFor$five,col="black",type='l',lty=2,lwd=2)

points(SppCountFor$For_raw,SppCountFor$SppCountMack,col="red",type = 'p')
legend("topright",c("estuary","90 percent CI","95 percent CI"),pch=c(1,15,15),col=c("red","pink","gray"))

#PP_Check
m3BayesShad2$mcmc
m3BayesShad2$mcmc[[1]][1:10,8]
hist(m3BayesShad2$mcmc[[1]][,8])
hist(m3BayesShad2$mcmc[[1]][,9])
Shad2_fit1<-m3BayesShad2$mcmc[[1]][,43]
Shad2_fit1_new<-m3BayesShad2$mcmc[[1]][,44]
Shad2_pp<-data.frame("fit"=Shad2_fit1,"fit.new"=Shad2_fit1_new)
colnames(Shad2_pp)<-c("fit","fit.new")
plot(fit.new~fit,Shad2_pp,main="PelagicBayes-P: 0.526")
Shad2_pp$P<-ifelse(Shad2_pp$fit<Shad2_pp$fit.new,1,0)
Shad2_Bayes_P<-sum(Shad2_pp$P)/nrow(Shad2_pp)

#################################################################################
