# Supplementary material for: Considering the influence of land use/land cover on estuarine biotic richness with Bayesian hierarchical models
Source: Ecol Appl. 2022 Jul 14;32(7):e2675. doi: 10.1002/eap.2675 (PMC9786285; doi:10.1002/eap.2675)
Supplement: Supplementary file 2 — Data S1 [file EAP-32-e2675-s001.zip › DataS1/R/Posterior_Predictive_Checks.R]

###Posterior Predictive Checks###
#The following code was used to conduct posterior predictive checks for the Bayesian hierarchical models in the manuscript.
#Please refer to file MetadataS1.docx for more details about how to properly run the models.
#Please refer to the file 'README.txt' for the associated manuscript information.
#This codebase was created and run using R version 3.6.0 (2019-04-26) -- "Planting of a Tree"

##PLEASE NOTE: The Bayesian hierarchical models from 'Bayesian_Hierarchical_models.R' must be completed first before 
#running the posterior predictive checks in this R script.

###PELAGIC
Bayes_Pelagic$mcmc
Bayes_Pelagic$mcmc[[1]][1:10,8]
hist(Bayes_Pelagic$mcmc[[1]][,8])
hist(Bayes_Pelagic$mcmc[[1]][,9])
Pelagic_fit1<-Bayes_Pelagic$mcmc[[1]][,43]
Pelagic_fit1_new<-Bayes_Pelagic$mcmc[[1]][,44]
Pelagic_pp<-data.frame("fit"=Pelagic_fit1,"fit.new"=Pelagic_fit1_new)
colnames(Pelagic_pp)<-c("fit","fit.new")
Pelagic_pp$P<-ifelse(Pelagic_pp$fit<Pelagic_pp$fit.new,1,0)
Pelagic_Bayes_P<-sum(Pelagic_pp$P)/nrow(Pelagic_pp)

###FORAGE FINFISH
Bayes_Forage_Finfish$mcmc
Bayes_Forage_Finfish$mcmc[[1]][1:10,8]
hist(Bayes_Forage_Finfish$mcmc[[1]][,8])
hist(Bayes_Forage_Finfish$mcmc[[1]][,9])
Forage_Finfish_fit1<-Bayes_Forage_Finfish$mcmc[[1]][,43]
Forage_Finfish_fit1_new<-Bayes_Forage_Finfish$mcmc[[1]][,44]
Forage_Finfish_pp<-data.frame("fit"=Forage_Finfish_fit1,"fit.new"=Forage_Finfish_fit1_new)
colnames(Forage_Finfish_pp)<-c("fit","fit.new")
Forage_Finfish_pp$P<-ifelse(Forage_Finfish_pp$fit<Forage_Finfish_pp$fit.new,1,0)
Forage_Finfish_Bayes_P<-sum(Forage_Finfish_pp$P)/nrow(Forage_Finfish_pp)

###SHRIMP
Bayes_Shrimp$mcmc
Bayes_Shrimp$mcmc[[1]][1:10,8]
hist(Bayes_Shrimp$mcmc[[1]][,8])
hist(Bayes_Shrimp$mcmc[[1]][,9])
Shrimp_fit1<-Bayes_Shrimp$mcmc[[1]][,43]
Shrimp_fit1_new<-Bayes_Shrimp$mcmc[[1]][,44]
Shrimp_pp<-data.frame("fit"=Shrimp_fit1,"fit.new"=Shrimp_fit1_new)
colnames(Shrimp_pp)<-c("fit","fit.new")
Shrimp_pp$P<-ifelse(Shrimp_pp$fit<Shrimp_pp$fit.new,1,0)
Shrimp_Bayes_P<-sum(Shrimp_pp$P)/nrow(Shrimp_pp)
