# Supplementary material for: Considering the influence of land use/land cover on estuarine biotic richness with Bayesian hierarchical models
Source: Ecol Appl. 2022 Jul 14;32(7):e2675. doi: 10.1002/eap.2675 (PMC9786285; doi:10.1002/eap.2675)
Supplement: Supplementary file 2 — Data S1 [file EAP-32-e2675-s001.zip › DataS1/README.txt]

DataS1.zip supports the following article

Title: Considering the influence of land-use/land cover on estuarine biotic richness with Bayesian hierarchical models

Authors: Andrew Challen Shamaskin1, Sandra B. Correa1, Garrett M. Street1, Anna C. Linhoss2, and Kristine O. Evans1

Author Affiliations:
1Department of Wildlife, Fisheries, and Aquaculture, Mississippi State University, Mississippi State, Mississippi, 39762, USA
2Department of Agricultural and Biological Engineering, Mississippi State University, Mississippi State, Mississippi, 39762, USA

Ecological Applications
